# Supplementary material for: Chemoprevention of oxidative stress-associated oral carcinogenesis by sulforaphane depends on NRF2 and the isothiocyanate moiety
Source: Oncotarget. 2016 Jul 15;7(33):53502–14. doi: 10.18632/oncotarget.10609 (PMC5288201; doi:10.18632/oncotarget.10609)
Supplement: Supplementary file 4 [file oncotarget-07-53502-s004.xlsx]

## Sheet: Sheet1
		1	1	1	2	2	2
g19212	0610005C13RIK	3.42132	3.19714	3.40298	3.37121	3.22785	3.26778
g14750	0610006L08RIK	2.20147	2.3803	2.47465	2.39178	2.05116	2.23035
g12686	0610007C21RIK	7.82235	7.86527	7.8491	7.66708	7.93775	8.02448
g12850	0610007L01RIK	8.59592	9.21008	8.97409	8.83218	8.86078	9.085
g12851	0610007L01RIK	6.33401	6.91053	6.62394	6.26295	6.85393	6.56082
g18206	0610007L01RIK	7.85233	8.08457	8.04435	7.90979	7.89139	7.94347
g12142	0610007P08RIK	3.44478	3.0563	3.00501	3.10833	3.02487	2.9125
g36742	0610007P08RIK	3.65436	3.43799	3.46463	3.34872	3.19101	3.19229
g36868	0610007P08RIK	5.31577	5.58881	5.66729	5.23114	5.52074	5.52991
g38280	0610007P08RIK	2.15905	2.41777	2.40832	2.42406	2.55896	2.59432
g44696	0610007P08RIK	7.86577	7.81808	7.99403	7.71929	7.88312	7.8375
g38456	0610007P14RIK	6.45347	6.42923	6.99444	7.58839	6.98711	6.94778
g15438	0610007P22RIK	5.82671	5.85189	6.00439	5.85426	6.18031	5.71134
g22275	0610007P22RIK	7.66989	7.71256	7.86562	7.74174	7.48914	7.55899
g9552	0610008F07RIK	3.39742	3.6034	3.58792	3.509	3.16461	3.49991
g15752	0610009B14RIK	4.68078	4.7802	4.93089	4.84687	4.8001	4.75765
g2414	0610009B22RIK	9.03573	9.14858	9.23735	8.96532	9.14377	9.27429
g1385	0610009D07RIK	10.3675	10.6331	10.3809	10.6649	10.8326	10.6409
g1386	0610009D07RIK	8.9891	9.29717	9.12487	9.47811	10.1189	9.36473
g19814	0610009D07RIK	1.43145	2.05518	1.93722	1.92311	1.77146	1.81375
g20987	0610009D07RIK	5.5873	5.9621	5.64445	5.90309	5.93679	5.94376
g37436	0610009L18RIK	6.97546	7.00007	6.88983	6.69949	6.36818	7.14896
g5355	0610009O20RIK	4.06375	4.00689	3.99265	4.17454	3.72209	4.09112
g36980	0610009O20RIK	7.81436	7.80227	7.48354	7.42482	7.31207	7.66952
g10864	0610010B08RIK /// GM14295 /// LOC627901	3.83757	4.188	4.26125	3.92049	4.20575	4.20845
g12958	0610010F05RIK	5.41619	5.63047	5.71684	5.54706	5.69269	5.65884
g40955	0610010F05RIK	5.95419	5.93698	6.07129	5.57002	6.05954	5.97271
g14977	0610010K06RIK	5.1998	4.76007	5.08367	4.9013	4.95608	4.90299
g17769	0610010K06RIK	10.3382	10.385	10.1841	10.081	10.1261	10.0318
g12985	0610010K14RIK	4.85063	4.73711	4.92688	5.15036	5.10697	5.27531
g13558	0610010K14RIK	5.64594	5.83225	5.92601	6.23899	6.4386	6.43319
g12184	0610010O12RIK	9.29658	9.11998	9.57837	8.93435	8.75544	9.19933
g26189	0610010O12RIK	5.14763	4.96176	5.52065	4.86952	4.51698	4.69787
g15432	0610011F06RIK	6.77179	6.81206	7.15235	6.96239	6.81622	6.87606
g19077	0610011F06RIK	7.15235	7.16915	7.29415	7.30188	7.13869	7.17451
g10323	0610011L14RIK	7.14508	6.97429	7.08923	7.16611	7.10627	7.25718
g22141	0610011L14RIK	6.9106	6.64772	6.87352	6.92853	6.68074	6.9068
g22142	0610011L14RIK	3.24353	3.10814	3.34945	3.23383	3.36598	3.28515
g43751	0610011L14RIK	3.45599	3.02597	3.28974	3.56318	3.08595	3.28113
g1333	0610012G03RIK	11.0077	11.1133	11.1375	10.9533	10.8006	11.269
g1334	0610012G03RIK	5.16986	5.24689	5.2456	5.15092	5.32252	5.44864
g32840	0610012G03RIK	8.08878	8.27611	8.24615	8.45477	8.23934	8.47303
g37338	0610012H03RIK	2.41272	2.54693	2.39025	2.54211	2.45364	2.4469
g16838	0610025J13RIK	4.05874	3.96475	3.94631	3.96838	4.01019	3.87675
g19844	0610030E20RIK	7.76164	7.97293	7.53921	7.59681	7.99052	8.00584
g37538	0610030E20RIK	6.82672	6.69275	6.47584	6.41514	6.87966	6.89423
g1161	0610031J06RIK	8.42225	8.39199	8.38093	8.63644	8.47012	8.62041
g16597	0610033M10RIK	3.34218	3.34779	3.08211	3.59773	3.59773	3.53416
g10773	0610037L13RIK	8.00051	8.24061	8.48005	8.21139	8.36843	8.1502
g10774	0610037L13RIK	7.72924	7.70497	7.75544	7.73032	7.76481	7.81867
g14185	0610037L13RIK	3.11726	3.34619	3.45461	3.08477	3.23663	2.85238
g22649	0610037L13RIK	1.70254	1.87988	1.78537	1.92313	2.16999	1.74492
g40665	0610037L13RIK	7.17946	7.04913	7.27815	6.6206	6.86224	6.71863
g35482	0610037P05RIK	10.1738	10.5411	10.5597	10.384	10.6223	10.5238
g15236	0610038B21RIK	3.86229	3.70334	3.6151	3.56538	3.43215	4.17473
g15889	0610038L08RIK	2.49312	2.64521	2.45196	2.49443	2.56115	2.29812
g15067	0610039K10RIK	2.97276	2.90603	2.87414	3.11445	2.47204	2.8772
g17076	0610040A22RIK	2.48493	2.65509	2.64713	2.42647	2.51977	2.82275
g32192	0610040B09RIK	3.76239	3.44651	3.3975	3.50991	3.43372	3.89301
g29863	0610040B10RIK	4.07146	4.14394	3.92719	3.82189	3.77521	4.24175
g40456	0610040B10RIK	5.6149	5.50981	5.51063	5.39925	5.53698	5.52724
g26978	0610040F04RIK	4.85389	5.054	4.85956	4.82491	4.85055	4.78403
g8710	0610040J01RIK	5.00601	5.23519	5.65362	4.99015	4.78905	5.3006
g16967	0610042E11RIK	2.28045	2.31157	2.31506	2.22123	1.82262	1.98922
g16968	0610042E11RIK	2.71206	3.01391	2.19087	2.03821	2.59432	2.47264
g38421	0710001A04RIK	2.59336	2.47356	2.66546	2.48659	2.70963	2.70095
g13295	0710001D07RIK	4.96143	4.90939	5.15339	5.2315	4.58513	4.76746
g19415	0710007G10RIK /// TMEM175	5.87219	5.87338	5.76761	5.73039	5.87459	6.06775
g18520	0910001L09RIK	10.2178	10.531	10.5665	10.3817	10.3008	10.4938
g42010	1010001B22RIK	4.20635	3.94098	4.17443	3.86581	3.82993	3.99436
g38422	1010001I08RIK	2.072	2.42332	2.13027	1.96414	2.06127	2.41103
g18790	1100001G20RIK	2.89598	2.84626	2.74822	3.21379	2.65071	3.38959
g20061	1110001A16RIK	8.68476	9.24532	9.23122	8.74584	8.91391	9.14915
g698	1110001J03RIK	10.3218	10.6837	10.5959	10.2033	10.274	10.711
g32688	1110002B05RIK	8.17346	8.66064	8.26037	8.79033	9.21929	8.63365
g15092	1110002E22RIK	9.27089	8.87974	9.6908	9.03966	8.91588	8.79072
g32176	1110002E22RIK	10.6386	10.1499	10.9442	10.4842	10.306	10.277
g13790	1110002L01RIK	6.76038	6.64776	6.70281	6.5838	6.1384	6.14676
g36551	1110002N22RIK	8.15003	8.1498	8.51523	7.74126	8.17756	8.20137
g1098	1110003E01RIK	7.43815	7.69241	7.33433	8.17076	8.10046	7.8994
g1099	1110003E01RIK	10.0898	10.4626	10.0072	10.1828	10.3197	10.4577
g19770	1110003E01RIK	8.15571	8.43884	8.05392	7.9217	8.14952	8.01985
g31524	1110003F02RIK	4.17984	4.07357	3.87796	3.69295	4.27006	3.84518
g13232	1110003O08RIK	10.0559	9.44764	9.72956	9.67293	8.89738	9.61673
g8621	1110004E09RIK	7.53841	7.57274	7.56157	7.70567	7.74392	7.64129
g19607	1110004E09RIK	5.94252	5.89528	5.57897	5.77047	5.56336	5.78653
g21988	1110004E09RIK	3.19276	3.02229	3.18464	3.30874	3.18464	3.23564
g39571	1110004E09RIK	4.55652	4.63372	4.6805	4.32136	4.49666	4.55957
g7641	1110004F10RIK	8.38399	8.58174	8.61051	8.58415	8.62334	8.73546
g16890	1110004M10RIK	1.8929	2.03848	2.17992	2.01549	2.15992	2.11478
g38581	1110004M10RIK	6.10564	5.90626	5.63062	5.30646	5.54361	5.43924
g14637	1110005A03RIK	2.41784	2.35283	2.42473	2.55587	2.49388	2.6663
g35743	1110005A03RIK	9.06586	9.2157	9.16718	9.03283	8.99335	9.23244
g37780	1110005A03RIK	8.71162	9.08639	9.01102	8.66482	8.94275	9.1017
g15400	1110006E14RIK	6.36637	4.34449	4.43029	5.7348	4.37291	5.03372
g16868	1110006G14RIK	5.09315	5.17598	5.00646	5.1088	4.58737	5.2042
g5056	1110006O24RIK	3.91549	3.84129	3.85445	3.86126	3.78199	3.91549
g8654	1110007A13RIK	8.20147	8.13622	8.18935	8.37064	8.48586	8.60357
g22560	1110007A13RIK	7.35303	7.52169	7.1006	7.25483	7.18424	7.19275
g23432	1110007A13RIK	5.27516	5.70753	5.36317	5.26356	5.06005	5.02179
g15665	1110007C09RIK	9.54232	8.9938	9.54481	9.26276	8.55945	8.96513
g38553	1110008E08RIK	3.23085	3.31447	3.30403	3.38708	3.22124	3.35684
g1030	1110008F13RIK	9.67332	10.0089	9.87661	10.0822	10.4638	10.3001
g44105	1110008F13RIK	2.24802	2.10152	2.03684	2.90539	2.45303	2.44916
g3664	1110008J03RIK	6.38976	6.18234	6.18756	5.89795	5.90512	5.66092
g13081	1110008L16RIK	6.43606	6.35538	6.37704	6.51974	6.13225	5.96051
g8253	1110008P14RIK	8.51438	9.13679	9.11484	9.35245	9.08106	9.52628
g32288	1110008P14RIK	6.40946	6.32096	6.30443	6.49867	6.52888	6.2412
g44185	1110008P14RIK	8.9063	9.56415	9.31346	9.72245	9.43611	9.71413
g18126	1110012D08RIK	5.22525	5.73578	5.11328	5.20998	4.9552	5.25561
g18127	1110012D08RIK	7.05289	7.31443	6.91949	6.8579	6.68074	6.97818
g13359	1110012J17RIK	6.28992	6.4032	6.01635	6.58665	6.432	6.01635
g26669	1110012J17RIK	4.50085	4.5258	4.57115	5.50838	4.69022	4.45113
g35597	1110012L19RIK	8.21344	8.56068	8.25088	8.21694	8.16736	8.25888
g44779	1110014L15RIK	2.33057	2.40152	2.65198	2.43624	2.27419	2.32123
g14140	1110014N23RIK	6.13954	5.46237	6.20553	5.95993	5.49873	6.06053
g22511	1110014N23RIK	5.09505	4.58698	5.26218	4.88458	3.90708	4.14521
g39120	1110014N23RIK	7.08605	7.15404	7.12677	7.43318	6.80932	7.09458
g37738	1110015O18RIK /// LOC100503859	1.72085	1.70539	1.46367	1.46604	1.54551	1.63855
g13777	1110017D15RIK	3.38361	3.67681	3.38175	3.72387	3.64977	3.51391
g28568	1110017F19RIK	3.42132	3.74836	3.81681	3.84121	3.67613	3.38746
g13774	1110018F16RIK /// DNAJB14	6.14786	6.22732	6.25497	6.19383	6.18003	6.08052
g18073	1110018G07RIK	7.73202	7.75715	7.90244	7.75581	7.77208	7.90563
g39016	1110018G07RIK	6.36235	6.19134	6.61599	6.26791	6.58832	6.38891
g5324	1110018J18RIK	6.37949	6.82757	7.14338	6.63291	6.12555	6.54072
g18747	1110018J18RIK	7.66716	7.92386	8.14811	7.76768	7.89334	7.65073
g40964	1110018N20RIK	3.18831	3.40147	3.5214	3.96105	2.79779	3.33467
g16190	1110019B22RIK	3.30932	2.83583	3.23603	3.47529	3.23455	3.15996
g37729	1110019D14RIK	5.02161	4.89339	5.21957	4.7017	4.36499	4.73522
g40498	1110020A10RIK	8.71508	9.39618	8.9973	10.0535	10.0319	9.39492
g23880	1110020A21RIK	5.61213	5.94468	5.78808	5.33493	5.46661	5.51002
g16539	1110020C17RIK	4.34514	4.47302	4.24825	4.46593	4.353	4.32136
g21591	1110020G09RIK	2.01292	1.93685	2.03678	1.95271	1.60359	1.73614
g21592	1110020G09RIK	1.75	1.76209	1.83135	1.88305	1.65294	1.64606
g21593	1110020G09RIK	7.3305	7.17491	7.69033	7.31616	7.31218	7.38075
g37717	1110020G09RIK	3.12127	3.27983	3.12326	2.79466	3.0554	2.75599
g4211	1110021J02RIK	4.37962	4.58491	4.47202	4.54113	4.63888	4.43541
g28856	1110021J02RIK	1.7749	1.90361	2.05738	2.0433	2.0539	2.11393
g36732	1110021J02RIK	3.42132	3.1356	3.20663	3.06794	3.50402	3.27957
g13101	1110021L09RIK	6.01639	6.20754	5.91098	6.5026	6.19677	6.33252
g20519	1110028C15RIK	1.90436	1.77024	1.75778	1.80215	1.75653	1.85572
g20520	1110028C15RIK	3.86329	3.99388	3.78803	3.65609	4.04768	3.85583
g25154	1110028C15RIK	3.68565	4.25722	4.18791	4.09259	3.74721	3.99168
g27890	1110028C15RIK	1.93439	1.8234	1.72784	1.83383	1.74671	1.79112
g39897	1110028C15RIK	3.52902	3.51038	3.48448	3.74603	3.98621	3.35142
g42423	1110028C15RIK	4.12481	3.97857	4.56714	4.405	4.21595	3.82191
g15689	1110028F11RIK	4.59972	4.0299	3.98177	4.03364	3.79484	4.0384
g15890	1110028F18RIK	3.40331	3.6148	3.44362	3.05236	3.53755	3.57259
g39589	1110029L17RIK	7.74319	7.8048	7.78194	7.70318	7.92441	7.91407
g2662	1110031I02RIK	7.62485	7.75563	7.59894	7.51359	7.32911	7.66952
g1542	1110032A03RIK	6.98617	7.51114	7.41523	7.27931	7.35761	7.37615
g29642	1110032A03RIK	2.93942	3.4352	3.12326	3.20805	3.50976	3.3474
g2133	1110032A04RIK	7.36014	8.01496	7.50192	7.76207	8.62032	7.73655
g2134	1110032A04RIK	8.24756	9.69895	8.87477	9.68767	10.7082	9.88233
g12826	1110032A13RIK	8.25537	7.95753	8.12493	8.2163	7.88086	8.0982
g27821	1110032F04RIK	3.42132	2.61518	2.74	3.16705	2.75784	2.88343
g40804	1110032F04RIK	1.95742	1.9311	2.25211	1.80178	1.74195	1.89158
g37478	1110034A24RIK	5.41651	5.91669	5.82804	6.35286	5.95053	5.9936
g39263	1110034A24RIK	5.40183	5.636	5.46832	5.93174	5.43424	5.57067
g18998	1110034B05RIK	6.81651	6.94649	6.90776	7.09899	7.29865	7.18661
g21923	1110034G24RIK	6.91383	6.7403	7.02601	6.63754	6.64136	6.88232
g37183	1110034G24RIK	6.82373	6.87687	7.00101	6.69904	6.38715	6.85902
g16420	1110035E04RIK	2.12591	2.31759	2.15539	2.07031	2.01574	2.21858
g38122	1110035H17RIK	3.63282	4.09016	3.69084	3.41684	3.64977	3.25164
g25282	1110035M17RIK	4.63111	4.60152	4.80969	4.67248	4.44075	4.8022
g39583	1110036O03RIK	7.74087	8.61461	8.02845	8.41292	8.32769	8.13663
g12212	1110037F02RIK	7.62819	7.76933	7.65395	7.81124	7.96293	8.02422
g12213	1110037F02RIK	6.78041	7.08006	6.58612	6.71433	6.88956	6.87157
g25387	1110038B12RIK	7.68789	7.87732	7.42229	8.43263	8.24336	7.99684
g12377	1110038D17RIK	8.98133	8.98987	8.8684	8.37938	8.51657	8.82163
g1216	1110038F14RIK	8.08794	8.1762	8.00957	8.13884	8.11208	8.14892
g42074	1110046J04RIK	4.34514	4.58791	4.20031	4.16842	3.85938	3.95295
g12981	1110049F12RIK	8.91391	9.3492	8.91879	9.07306	9.17362	8.97921
g21539	1110049F12RIK	3.35738	3.33393	3.33637	3.36438	3.65988	3.48743
g40269	1110049F12RIK	2.60157	2.74578	2.7662	2.93968	2.91657	2.82058
g14318	1110050K14RIK	4.75437	5.60752	4.12109	4.69399	4.95841	4.77973
g15052	1110050P16RIK	4.61478	4.64388	5.09931	5.0365	4.28821	4.52722
g12807	1110051M20RIK	7.7813	8.0462	7.70575	7.85491	7.57942	7.68713
g20493	1110054M08RIK	7.31078	7.31283	7.14526	7.06381	6.70985	7.41518
g13393	1110054O05RIK	4.06416	4.58994	4.07013	4.49256	4.91185	4.54338
g13548	1110054O05RIK	4.19067	4.09374	3.9365	4.27235	4.00201	3.88768
g13549	1110054O05RIK	6.5988	6.71102	6.67514	6.92267	6.95348	6.97516
g12391	1110057K04RIK	7.77812	7.96131	8.03392	8.09736	7.90141	7.9864
g20825	1110057K04RIK	7.018	7.09614	7.05764	6.71298	7.25077	7.50807
g22287	1110057K04RIK	2.09683	2.16791	2.55746	2.16745	2.38976	2.25201
g24601	1110057K04RIK	6.11134	6.18882	5.69759	5.41873	5.76161	5.64207
g27921	1110057K04RIK	3.14183	2.94493	3.46519	3.25291	3.16444	3.15578
g31099	1110057K04RIK	2.78864	2.81073	2.83664	3.05518	2.78801	2.87474
g2658	1110058L19RIK	10.1886	10.1432	10.599	10.1753	10.1581	10.2363
g1172	1110059E24RIK	6.49005	7.18482	6.85174	7.16102	7.46869	7.15064
g20293	1110059G02RIK	2.1016	1.7025	1.81525	2.28311	2.02342	1.70334
g20509	1110059G02RIK	3.25552	3.18348	3.06902	3.64838	3.46602	3.27042
g20510	1110059G02RIK	7.51932	7.72418	7.39799	7.73586	7.39734	7.44426
g22594	1110059G02RIK	2.36849	2.54455	2.232	2.21397	2.39657	2.15689
g2379	1110059G10RIK	8.55857	8.9213	8.49873	8.46094	9.02954	8.76902
g13441	1110059M19RIK	7.07955	6.42352	7.82128	6.45406	6.09034	6.95039
g23849	1110064A23RIK	5.36373	6.9937	5.61979	5.22252	5.6149	5.59794
g39840	1110065P20RIK	8.6494	8.37618	8.83886	8.57983	7.86196	8.52906
g8624	1110067D22RIK	10.4985	10.8289	10.9611	11.1033	11.1941	10.8617
g35608	1110067D22RIK	6.7362	6.93087	6.95163	8.1257	7.99203	7.09458
g21092	1110069O07RIK	3.14466	3.3242	3.53535	3.37124	3.64395	3.44803
g21093	1110069O07RIK	3.18843	3.04633	3.19559	2.77954	3.10012	2.95442
g21091	1110069O07RIK /// LOC100503079	6.00619	6.01309	5.94462	6.06111	6.08396	5.85584
g12934	1190002A17RIK	2.68112	2.60974	2.70466	2.2592	2.62598	2.49067
g26063	1190002F15RIK	3.32363	4.01483	3.25552	3.65646	3.42531	2.81767
g2334	1190002H23RIK	9.05832	9.53191	9.06094	8.61743	8.17227	8.69446
g22817	1190002H23RIK	4.61314	5.47305	4.83657	5.13057	4.93292	4.70354
g17887	1190002N15RIK	6.7339	7.25176	6.63386	7.16297	7.40842	7.0289
g17888	1190002N15RIK	5.6515	6.22966	5.76913	6.01509	6.10461	5.86846
g43362	1190002N15RIK	3.40713	3.2228	3.74477	3.15644	2.73244	3.19014
g16092	1190003J15RIK	6.99219	7.23528	6.43751	7.48648	7.28623	8.08423
g39481	1190003J15RIK	6.92289	7.22101	6.63736	7.77204	7.50248	8.0665
g16606	1190003K10RIK	2.97578	2.7131	2.596	2.93222	2.94299	2.67173
g11185	1190005F20RIK	7.43532	7.43268	7.48178	7.51325	7.55339	7.63244
g31675	1190005F20RIK	5.01726	5.27345	5.25962	4.34712	4.68961	5.19901
g41291	1190005F20RIK	2.7724	3.0204	3.12061	2.70714	2.69298	2.8634
g36904	1190005I06RIK	4.24657	4.2342	4.29785	4.85297	3.53713	4.15222
g40936	1190007F08RIK	5.33129	5.48579	5.17948	5.11721	4.76066	5.12002
g13565	1190007I07RIK /// 1810014B01RIK	10.3344	10.3154	10.698	10.0537	10.0817	10.4907
g37870	1200003I10RIK	2.9085	2.61637	2.91252	2.59465	2.52667	2.62663
g12238	1200003I10RIK /// 1200015M12RIK /// A130040M12RIK /// E430024C06RIK	9.934	10.3152	9.75532	9.54778	8.77436	10.2218
g16143	1200007C13RIK	4.11079	3.9123	4.22454	4.13463	4.21379	3.94886
g12726	1200009I06RIK	4.95433	5.53935	5.46138	5.26215	4.73146	5.96868
g13228	1200009O22RIK	5.61412	5.3371	4.72645	5.43522	5.11497	5.64249
g37256	1200009O22RIK	5.81238	5.41312	5.47594	5.92298	5.15487	6.06109
g34152	1200011I18RIK	4.89561	4.83758	5.38425	5.72082	5.21737	4.89561
g39293	1200011I18RIK	5.93981	6.17783	5.99331	6.06023	6.20236	5.96515
g12043	1200011M11RIK	4.93385	5.06143	4.82361	4.92793	5.26949	5.03882
g7424	1200014J11RIK	7.66716	7.82374	7.63702	7.85491	8.01529	7.84494
g23669	1200014J11RIK	6.95605	6.98356	6.56393	6.36765	6.40646	6.72042
g19443	1200015M12RIK /// A130040M12RIK /// E430024C06RIK	8.2779	8.24052	7.91582	8.24307	7.61027	8.52489
g12960	1200016B10RIK	5.34534	5.46237	5.50824	5.43782	5.64378	5.53936
g37154	1200016B10RIK	7.0313	6.89866	6.88817	6.71714	6.69852	6.94379
g36713	1200016E24RIK	9.04199	8.94633	9.49454	7.67541	8.03342	9.30762
g12412	1300001I01RIK	10.4733	9.55872	10.0635	10.1036	9.6316	9.78362
g14443	1300002E11RIK	4.69807	4.65491	5.08085	4.45696	4.33286	4.91721
g37529	1300002K09RIK	2.03706	2.48435	1.97509	2.27157	2.09559	2.07574
g13996	1300003B13RIK	5.19915	5.52995	5.05104	4.93991	5.22131	5.40228
g9210	1300010F03RIK	7.8335	7.58779	8.07745	7.52565	7.24967	7.63388
g16106	1300010F03RIK	2.49204	2.26845	1.98348	2.11227	2.41381	1.96748
g39671	1300010F03RIK	8.39279	8.06657	8.58698	8.20767	7.77454	8.08505
g13157	1300014I06RIK	7.71015	7.89091	7.47665	8.08505	7.97013	8.36209
g15553	1300014J16RIK	2.48274	2.43697	2.35572	2.54764	2.32608	2.66535
g14683	1300015D01RIK	3.70855	3.81914	3.75593	3.30448	3.76135	3.5797
g9028	1300017J02RIK	3.06809	2.76466	3.0016	3.25552	3.1118	3.00785
g11134	1300018I17RIK	7.74319	7.69226	7.66386	7.728	7.3532	7.88262
g14743	1300018I17RIK	5.59157	4.72412	5.40444	5.58398	4.55694	5.49523
g23696	1300018I17RIK	2.05361	2.01931	1.89385	2.19556	1.54001	1.94488
g13200	1300018J18RIK	7.5392	7.8402	7.48134	7.45714	7.43051	7.7107
g27298	130004C03	4.98578	5.32388	4.96381	4.53079	4.9656	4.7706
g12990	1500001M20RIK	6.68078	6.65825	6.51355	6.7136	6.94325	6.7532
g38129	1500002C15RIK	3.94235	3.99527	3.88904	4.00666	4.27445	3.7638
g10043	1500002F19RIK	4.80399	5.88081	5.86641	4.44225	4.8063	5.53103
g15148	1500002F19RIK	2.1038	2.54803	2.07358	1.85811	2.35077	2.12593
g38145	1500002I01RIK	2.58255	2.52623	2.42614	2.38018	2.35416	2.66338
g17689	1500002K03RIK	2.67347	2.43653	2.78891	2.57675	2.03534	2.41476
g25689	1500002O10RIK	2.86735	3.06209	2.98819	2.80644	2.94445	2.9288
g44727	1500002O20RIK	7.30713	6.97666	6.95057	7.07822	6.77143	6.94217
g5115	1500003O03RIK	6.91692	7.25307	7.12492	7.49531	7.58104	7.23002
g5116	1500003O03RIK	9.23297	9.56462	9.36629	9.26441	9.41572	9.44382
g34302	1500003O03RIK	7.80639	8.62036	8.30226	7.72665	7.95641	7.64923
g14035	1500004A13RIK	2.51057	2.70195	2.46837	3.04801	2.41301	2.34729
g14966	1500004A13RIK	2.22394	2.66447	2.57786	2.35091	2.20853	2.38884
g20482	1500004A13RIK	2.52831	2.69383	2.60375	2.54414	2.82323	2.49857
g41194	1500004F05RIK	5.57018	5.6221	5.56689	5.27112	4.73786	5.48701
g16969	1500005C15RIK	2.51057	2.6345	2.43552	2.38907	2.75943	2.57093
g38616	1500005C15RIK	2.77064	2.79082	2.92358	2.75516	3.28344	2.60767
g37122	1500009C09RIK	2.67555	2.98154	3.05796	3.08358	2.86763	2.71642
g26955	1500009L16RIK	2.29904	2.2507	2.37404	2.38014	2.26624	2.27157
g37135	1500009L16RIK	2.818	3.42979	3.30151	3.41912	3.50414	3.53196
g7961	1500010J02RIK	6.44856	6.59803	5.97569	6.58571	6.70882	6.48431
g7962	1500010J02RIK	6.55561	6.64392	6.15663	6.5838	6.72084	6.64131
g22019	1500010J02RIK	5.94451	5.76086	5.87071	5.97552	6.16249	5.94875
g12676	1500011B03RIK	5.77167	6.2795	6.0193	6.24822	6.1104	6.28573
g41152	1500011B03RIK	3.06728	3.49853	3.05192	3.27996	3.64977	3.3762
g8498	1500011H22RIK	6.55724	6.62459	6.22496	6.72914	6.96325	6.9661
g22984	1500011K16RIK	10.4391	10.4384	10.7004	10.3802	10.5132	10.5911
g39305	1500012F01RIK	9.13537	9.39845	8.89815	9.20305	9.26997	9.20065
g13468	1500015A07RIK	5.23148	5.5751	5.32216	5.64319	5.40803	5.44759
g7567	1500015O10RIK	5.17715	5.57773	4.88245	4.49542	4.74166	5.453
g25086	1500015O10RIK	2.03837	2.3131	2.00281	1.98778	2.13662	2.21285
g44342	1500015O10RIK	3.0534	3.41362	2.62635	2.56453	2.60161	2.80026
g23538	1500016L03RIK	2.36868	2.2191	2.2428	2.33929	2.13784	2.12755
g22902	1500017E21RIK	1.81027	1.67928	1.55485	1.65458	1.63715	1.9521
g2171	1500031L02RIK	8.10452	8.28891	8.4603	8.34341	8.26397	8.40686
g36879	1500032L24RIK	11.1147	11.4019	11.2305	11.3353	10.9692	11.3617
g31843	1500032P08RIK	5.56339	5.63496	5.09151	4.87715	5.04342	5.31851
g14376	1500035N22RIK	4.25165	4.26776	3.94727	4.31253	4.20187	4.32136
g17594	1520401O13RIK	2.919	2.72156	2.98359	2.85521	2.65396	2.87243
g14919	1520402A15RIK	4.93842	4.85715	5.00575	4.85549	4.473	4.90076
g13138	1600002H07RIK	5.04175	5.4839	5.71077	6.03606	5.43857	5.66825
g13397	1600002K03RIK	6.25827	6.27681	6.37804	6.60694	6.18995	6.52382
g37880	1600010M07RIK	3.24879	3.23656	3.33571	3.19149	3.30609	3.1602
g3991	1600012F09RIK	8.27219	8.08528	8.28498	8.26374	8.24641	8.25332
g3992	1600012F09RIK	3.82408	3.4158	3.96261	3.76484	3.95492	3.8208
g33857	1600012F09RIK	6.65147	6.82141	6.97881	6.84453	6.95832	6.81401
g12523	1600012H06RIK	5.52339	5.79777	5.54265	5.78529	6.10571	5.84699
g12524	1600012H06RIK	8.27887	8.25898	8.22194	8.35876	8.39164	8.34493
g37370	1600012P17RIK	3.97037	3.67882	3.73553	3.89364	3.5778	3.80276
g8750	1600014C10RIK	8.97539	8.47732	9.03911	8.85299	8.4409	8.76683
g19021	1600014C10RIK	4.15336	3.76267	4.13312	3.96778	3.81849	3.88399
g20595	1600014C10RIK	2.84811	2.83919	2.82263	2.98934	2.68281	2.93275
g39936	1600014C10RIK	2.53569	2.18167	2.16818	2.28326	2.25093	2.27062
g38258	1600014C23RIK	4.7675	4.65448	4.57532	4.50473	4.37748	4.57644
g14099	1600014K23RIK	2.65981	2.72356	2.68265	2.99178	2.72284	2.89054
g33627	1600015I10RIK	4.30937	4.10768	4.11702	4.16294	4.15956	3.88984
g14323	1600016N20RIK	5.19203	5.41282	5.26754	4.84659	4.91908	4.97057
g20730	1600020E01RIK	7.65625	8.09526	7.412	7.46783	7.35963	7.40164
g23320	1600021P15RIK	5.9058	5.97043	5.90328	6.08029	6.46635	6.04043
g28516	1600021P15RIK	3.56675	3.76284	3.68218	3.75883	3.33862	3.17076
g16029	1600022D10RIK	1.99061	2.08268	2.4124	2.12444	2.19995	2.1047
g41942	1600023N17RIK	2.7009	2.87055	2.47835	3.01358	2.57544	2.47362
g28854	1600025M17RIK	2.24531	2.03475	2.03209	1.95598	2.20433	2.05723
g12672	1600027N09RIK	7.05734	7.15886	7.03644	7.34353	7.70761	7.20028
g20724	1600027N09RIK	1.5908	1.72048	1.70994	1.75594	1.63498	1.69961
g8239	1600029D21RIK	5.14832	4.6228	3.55452	3.71586	3.21602	7.43535
g8240	1600029D21RIK	3.54301	4.08773	4.14808	4.08562	4.2603	3.81681
g38549	1600029D21RIK	4.15531	3.58058	3.58058	3.00506	3.31566	6.44725
g15158	1600029I14RIK	3.34104	3.70889	3.59192	3.49018	3.40162	3.54205
g38350	1600029O15RIK	3.0994	3.11572	3.18671	3.21501	2.97948	3.08619
g16819	1700001C02RIK	2.97937	3.39188	3.55827	3.13259	3.1276	3.13121
g16831	1700001C02RIK	2.32087	2.6413	2.32884	2.38758	2.6779	2.25765
g36897	1700001C19RIK	3.47694	2.99108	3.09029	3.38457	3.15901	2.84411
g44717	1700001C19RIK	2.70324	2.64064	2.35204	2.71013	3.04111	2.69383
g2237	1700001F09RIK /// GM10375 /// GM3676	1.94437	1.95614	1.92328	1.9395	2.01596	2.23753
g22850	1700001G11RIK	3.38905	3.82657	3.49018	3.85148	3.58917	3.63482
g33862	1700001G17RIK	3.76235	3.94706	4.12632	3.94339	3.95474	3.7639
g43320	1700001J04RIK	2.29028	2.37576	2.36741	2.29803	2.19705	2.33325
g7028	1700001K19RIK	3.99592	4.06759	3.85288	3.9316	3.95611	3.57832
g14101	1700001L05RIK	2.35852	2.69383	2.44835	2.25849	2.3595	2.28084
g37938	1700001L19RIK	3.23556	3.17005	3.50809	3.26977	3.19061	3.33257
g9101	1700001O22RIK	4.05556	4.52655	4.13704	4.13882	3.94954	4.03809
g14397	1700001P01RIK	2.76182	2.76886	2.63305	2.52649	2.57675	2.69383
g32105	1700001P01RIK	2.14529	2.18856	2.07107	2.59036	2.06507	1.91671
g14572	1700003D09RIK	3.27966	2.98636	2.89983	2.98458	2.86939	2.99286
g12907	1700003E16RIK	5.58996	5.50005	5.63469	5.37087	5.39039	5.39581
g22294	1700003E24RIK	2.0732	2.07212	2.02388	2.26386	2.47218	2.0061
g24482	1700003F12RIK	1.94829	1.90454	2.11202	1.85269	1.83881	1.7833
g37158	1700003F12RIK	4.20464	4.49837	4.44362	4.50461	4.44626	4.42715
g15207	1700003F17RIK	3.32774	3.29688	3.69398	3.23324	3.05462	3.27969
g15720	1700003G18RIK	2.49252	2.1599	2.55475	2.17054	2.00745	2.30897
g13788	1700003H04RIK	2.32259	2.17801	2.04025	2.15598	2.22676	2.47222
g16660	1700003H04RIK	2.21089	2.22901	2.53716	2.27758	2.52403	2.32101
g14582	1700003I16RIK	3.42812	3.52429	3.14634	3.60993	3.26821	3.22778
g14157	1700003M02RIK	2.67859	2.99108	2.87068	3.1359	2.65705	2.78701
g15409	1700003P14RIK	2.23613	2.33203	2.37526	2.15569	1.96509	2.06406
g16273	1700006A11RIK	2.12045	2.01143	1.93853	2.08377	2.20527	2.19546
g14427	1700006E09RIK	2.26351	2.04457	1.92446	2.27114	1.78883	2.04988
g41958	1700006F04RIK	1.78411	2.10573	1.87514	1.84579	2.00478	2.04433
g14488	1700006J14RIK	2.40848	2.17024	2.24855	2.19411	2.17123	2.18555
g13848	1700007B14RIK	2.29098	2.0581	2.04255	2.09084	1.94385	1.99159
g14505	1700007E05RIK	1.96424	1.95798	1.83418	1.85269	1.8805	2.1712
g19718	1700007E06RIK	2.88769	3.29194	3.3727	3.30136	2.70953	3.22054
g16290	1700007F19RIK	2.35505	2.29525	2.28844	2.28783	2.58357	2.50261
g37727	1700007G11RIK	2.30055	2.28917	2.4569	2.31982	2.35134	2.62136
g14533	1700007I08RIK	4.04911	4.01106	4.03604	3.99416	3.75017	4.04529
g15918	1700007J10RIK	2.74706	2.51012	2.90026	2.64233	2.16319	2.38899
g23250	1700007J24RIK /// LOC100504462	2.71461	2.68755	2.58093	2.65246	2.94885	2.50062
g14475	1700007K09RIK	2.64115	2.6179	3.01667	2.80846	3.38896	2.56041
g13011	1700007K13RIK	4.77869	5.32165	4.88081	6.50954	6.68954	6.28732
g19709	1700007L15RIK /// LOC100502742	5.27725	5.54901	5.81417	5.48486	4.91338	5.46543
g14295	1700008A04RIK	3.22322	3.43969	3.33443	3.13155	3.31031	3.23993
g26128	1700008F19RIK	3.30509	3.53311	3.47586	3.60993	3.5926	3.81681
g23309	1700008F21RIK /// ZFP821	2.8406	2.91251	2.90235	2.79079	2.92122	2.93522
g34174	1700008F21RIK /// ZFP821	1.78999	1.9292	1.83688	1.72061	1.89012	1.69945
g16958	1700008H02RIK	2.0708	2.10541	1.80298	2.06587	2.4531	2.0708
g31313	1700008I05RIK	2.69389	2.55184	2.63029	3.05418	2.75083	2.40802
g37634	1700008I05RIK	2.36847	2.38546	2.40236	2.47903	2.38682	2.57866
g13038	1700008J07RIK	5.39424	5.80889	4.96837	5.48938	5.32797	5.53936
g25527	1700008J07RIK	2.39774	1.97984	2.04681	1.77873	1.90849	1.9573
g18674	1700008K24RIK	2.90653	3.4817	3.40646	3.28149	3.56231	3.30709
g17466	1700008N17RIK	2.41354	2.4154	2.56717	2.20783	2.55065	2.32056
g17467	1700008N17RIK	3.42132	3.21715	3.3988	3.57789	3.41418	3.3662
g38304	1700008O03RIK	3.15205	3.41362	3.21006	3.15732	2.76757	3.25457
g14590	1700008P02RIK	2.24296	2.27497	2.15969	2.31546	2.31839	2.0834
g33584	1700008P20RIK	4.59489	4.65561	4.55105	4.36564	4.42867	4.56694
g16811	1700009J07RIK	2.30315	2.4154	2.31195	2.20322	2.44113	2.07574
g14053	1700009N14RIK	2.83733	2.87282	2.66857	3.01358	2.77554	2.9083
g13487	1700009P17RIK	5.66569	5.28717	5.58515	5.68568	5.36775	5.53936
g14133	1700010B08RIK	3.34551	3.41005	3.07473	3.33592	3.28324	3.21553
g24465	1700010B09RIK	2.63001	2.81153	2.83007	2.53815	2.87123	2.7401
g13942	1700010D01RIK /// GM5941	2.75308	3.7566	3.29336	3.06217	3.22198	3.10022
g28145	1700010H22RIK	2.36847	2.02043	2.48748	2.50596	2.39775	2.42828
g28146	1700010H22RIK	2.46663	2.42006	2.42473	2.38975	2.4154	2.14608
g38533	1700010H22RIK /// LOC100503001	2.35988	2.32226	1.97521	2.33333	2.17527	1.93017
g3955	1700010I14RIK	2.02025	1.91263	1.69635	2.26056	2.0423	1.95126
g21169	1700010I14RIK	2.72632	3.13256	2.95543	2.97962	2.79867	2.92662
g33841	1700010I14RIK	2.27727	2.83643	2.4726	2.42993	2.09571	2.39812
g16089	1700010L04RIK	2.67365	2.43915	2.62836	2.78546	3.0221	2.37728
g13771	1700010M22RIK	2.03699	2.03491	2.11273	2.05572	2.09041	2.059
g14621	1700010N08RIK	2.86805	2.75901	2.81726	2.57564	2.52318	2.67478
g4741	1700011A15RIK	5.25574	5.37815	5.19337	5.37696	5.02113	5.25071
g27232	1700011B04RIK /// LOC100503727	1.65977	1.88803	1.81981	1.55097	1.78012	1.56995
g14164	1700011E24RIK	2.42296	2.48755	2.31913	2.15669	2.13039	2.27721
g15198	1700011F03RIK	3.88976	3.85364	3.81746	3.79752	4.00017	3.8153
g16764	1700011F14RIK	2.49891	2.5365	2.76825	2.50447	2.75727	2.48118
g3625	1700011H14RIK	2.24483	2.63213	2.54017	2.38671	2.08667	2.41869
g13950	1700011I03RIK	2.92608	2.7093	2.6105	2.77886	2.69742	2.77326
g23468	1700011J10RIK /// LOC100503849	2.97479	2.95991	2.73865	3.656	2.79779	3.07752
g37641	1700011L22RIK	3.9363	3.88617	4.10193	4.20833	3.94464	4.02815
g20989	1700011M02RIK	2.98501	2.91979	3.08276	2.82388	2.76679	2.8912
g13448	1700012A03RIK	2.89627	2.26816	2.53096	2.78587	2.64449	2.73052
g13630	1700012A16RIK	3.42132	3.06959	3.12733	3.08429	2.62451	2.98993
g13009	1700012B07RIK	2.93623	2.94861	3.22158	3.11458	2.65986	3.00815
g13290	1700012B09RIK	2.93277	2.6714	3.12177	2.88288	2.69473	2.68496
g16124	1700012B15RIK	7.88754	8.14745	7.83308	7.33782	7.48211	7.63099
g37589	1700012B15RIK	4.77737	4.92625	4.76095	4.79412	5.00911	4.9065
g44108	1700012D01RIK	5.51182	5.21887	5.64323	5.89774	5.32285	5.54169
g23186	1700012D14RIK	6.67264	6.22781	6.23849	5.53227	5.86002	6.11387
g28519	1700012D14RIK	2.74481	2.86425	2.42473	2.56926	2.4483	2.24416
g37749	1700012E03RIK	2.96865	3.59901	3.05304	3.28258	3.24412	3.19891
g37755	1700012I11RIK	2.96953	3.44441	3.06724	3.3727	4.14185	3.02352
g3518	1700012L04RIK /// GM14474 /// GM14484 /// GM14501	3.45667	3.53311	2.61678	2.75454	3.28581	3.36712
g20802	1700012O15RIK	2.38964	2.28917	2.55746	2.25173	2.32042	2.41234
g28151	1700012P22RIK	2.42525	2.1653	2.17121	2.15504	1.87945	2.10204
g37628	1700012P22RIK	3.72832	3.72832	3.49811	4.19526	3.43061	3.47226
g22098	1700013D24RIK	2.60204	2.47583	2.71563	2.47915	2.95566	2.63408
g13268	1700013F07RIK	2.7229	2.53123	2.72666	2.64069	2.63119	2.4588
g30069	1700013F07RIK	1.94206	2.28917	2.15999	2.00849	2.04422	1.93085
g37462	1700013G24RIK	3.2473	3.63781	3.42487	3.95825	3.30935	3.42668
g37626	1700013H16RIK	1.61788	1.62614	1.75151	1.7744	1.65457	1.87331
g7146	1700013N18RIK	1.79854	1.87538	1.79086	1.9775	1.44779	1.76054
g16781	1700014B07RIK	3.40846	3.93142	3.80388	3.60993	3.4686	3.61384
g38494	1700014N06RIK	1.98909	2.11259	2.25408	2.01874	1.82052	1.83225
g31979	1700015C15RIK	3.09525	2.96792	3.13689	2.97662	2.98833	3.02189
g21690	1700015E13RIK	3.95187	4.30266	4.4177	3.95231	3.96103	3.98661
g40661	1700015F17RIK	2.34519	1.94567	1.89245	1.94939	2.04676	2.17892
g44288	1700015G11RIK	1.78159	1.94054	1.98564	1.90624	1.7544	1.8468
g16776	1700016A09RIK	4.52021	4.54103	4.67198	4.69516	4.29169	4.35756
g14980	1700016C15RIK	5.83147	6.5494	6.54287	4.84993	5.76769	5.30893
g9963	1700016D06RIK	2.12297	2.28917	2.27439	2.17022	2.34419	2.27593
g14143	1700016D18RIK	3.81267	3.87834	3.90184	3.78776	4.04655	3.83285
g20745	1700016G14RIK	1.85613	1.60814	1.70341	1.58219	1.65504	1.5614
g38174	1700016H13RIK	2.26127	2.80842	2.43667	2.47546	2.64138	2.52144
g20899	1700016K19RIK	2.38228	2.36991	2.46696	2.18165	2.11756	2.48118
g13671	1700016M24RIK	2.91418	2.98507	2.818	2.88214	3.33328	3.24866
g23097	1700016P04RIK	2.1164	2.28917	2.21061	1.86894	1.81774	2.11514
g14064	1700017B05RIK	5.6615	5.92028	5.55874	6.23214	6.09541	6.0282
g31369	1700017B05RIK	4.50531	4.73602	4.17375	4.53079	4.58788	4.95841
g16520	1700017D01RIK	1.99213	1.89689	1.86541	1.99423	1.82909	1.86956
g13951	1700017G19RIK	2.12602	2.51542	2.49769	2.46489	2.13771	2.32524
g17041	1700017H01RIK	5.38255	5.11884	5.31292	5.13599	4.73747	5.21556
g38621	1700017H01RIK	2.67275	3.17018	3.26777	3.00854	3.0461	3.01847
g41553	1700017L05RIK	2.1689	2.17801	2.02055	1.81951	1.75942	2.00277
g14446	1700017N19RIK	2.14825	2.00618	2.18162	2.04742	2.38412	2.11084
g15873	1700018A04RIK	3.32087	3.38923	2.81587	3.06664	3.03637	2.96475
g38195	1700018A14RIK	4.29334	4.41765	4.42617	4.27829	3.936	4.2062
g13381	1700018B08RIK	4.51005	3.71387	3.86417	4.17066	3.76336	3.90751
g35356	1700018B24RIK	3.18562	3.14663	3.08975	3.22242	3.20118	3.22368
g14159	1700018C11RIK	3.3406	3.00086	3.01376	3.33905	2.9904	2.98019
g34218	1700018F24RIK	3.69183	3.53311	4.13198	3.80854	3.55871	3.63482
g26167	1700018G05RIK	3.15713	3.62731	3.1008	2.82911	2.63103	3.20128
g34061	1700018G05RIK	3.42558	3.05203	3.14679	3.20593	2.73904	3.20192
g15454	1700018L02RIK	3.34953	3.64409	3.80193	3.15075	3.50642	3.69256
g37702	1700018L24RIK	3.20619	3.12537	3.37006	3.16592	3.19201	3.25552
g15150	1700018M17RIK	4.56692	4.62733	4.4996	4.21686	4.0756	4.66386
g17160	1700018P08RIK	2.68818	2.63071	2.45712	2.32256	2.55861	2.58732
g38680	1700018P08RIK	2.25889	2.40877	2.38343	2.02834	2.01754	2.13521
g13343	1700019A02RIK	1.9828	2.02553	2.04852	2.06587	1.94617	1.90591
g37758	1700019B03RIK	2.54424	2.92895	2.89453	2.83355	2.70377	2.67341
g14674	1700019D03RIK	4.83906	5.4119	4.72592	3.73298	4.47016	5.26017
g28357	1700019D03RIK	6.29006	6.39501	6.28016	5.58515	6.29882	6.39483
g16800	1700019E19RIK	8.42768	8.50815	8.29754	8.68138	8.38915	8.6247
g5073	1700019G17RIK	3.25552	3.42	3.53674	3.59313	3.54097	3.44803
g20975	1700019G17RIK	2.06126	2.06289	2.12328	2.26587	1.78622	2.10825
g20976	1700019G17RIK	2.51057	2.38546	2.30491	2.39249	2.33773	2.31918
g14151	1700019L03RIK	2.51057	2.20539	2.26701	2.35362	2.34722	2.37921
g17307	1700019L13RIK	2.54676	2.64688	2.51815	2.63868	2.64889	2.55311
g13819	1700019M22RIK	2.27135	2.20003	2.33495	2.30942	2.13883	2.3003
g33374	1700019N12RIK	4.34879	5.31631	3.90404	4.74642	5.16054	4.88049
g35296	1700019N19RIK	2.96916	2.76477	3.04195	3.00299	2.5546	3.26077
g14230	1700019O17RIK	3.61819	3.29094	3.34022	3.57434	3.04583	3.713
g32016	1700019P21RIK	2.38368	2.27595	2.45486	2.19305	1.9842	2.25017
g14728	1700020A23RIK	3.02788	3.09467	3.29645	2.95638	3.06429	3.00177
g16804	1700020C07RIK	3.82715	4.01202	3.88096	3.93896	3.58553	3.96255
g8529	1700020C11RIK	8.8414	8.81043	9.21156	8.87057	8.75858	8.87603
g6939	1700020D05RIK	2.59432	2.61219	2.59536	2.67204	2.49467	2.64223
g31811	1700020G03RIK	3.29505	3.17817	3.41139	2.8697	2.92086	3.23404
g15295	1700020I14RIK	7.03299	6.68304	7.59675	6.64766	6.6588	6.78086
g38074	1700020L24RIK	4.88163	4.73084	4.58885	4.7455	4.59747	4.51336
g16799	1700020M10RIK	1.95742	1.99964	2.2559	1.91989	1.44683	1.62515
g14174	1700020N01RIK	2.11488	2.4084	2.22888	1.97445	2.13044	2.02151
g14830	1700020N15RIK /// GM6812	3.4123	3.32567	3.18459	3.12815	3.06814	3.20912
g20358	1700020O03RIK	5.54206	5.84331	5.68008	5.57266	5.69384	5.74901
g37784	1700020O03RIK	3.71075	3.53189	3.8498	3.6909	3.57631	3.71127
g38259	1700021A07RIK	2.967	3.42358	2.99866	3.05748	2.88013	3.07661
g14267	1700021C14RIK	6.20601	6.5737	6.43368	6.00022	6.03723	6.20503
g5325	1700021F05RIK	10.2532	9.79809	10.5193	10.2114	9.69122	9.86865
g14109	1700021F07RIK	3.25552	3.05845	3.43791	3.19716	2.91564	3.51773
g12549	1700021K19RIK	6.80396	6.90496	6.90023	6.88352	6.66607	6.9276
g31954	1700021N20RIK	2.21284	2.08229	2.1208	1.83454	1.90479	2.13355
g38571	1700021O21RIK	3.04492	2.62754	2.97147	3.05914	2.51434	2.818
g16834	1700021P04RIK	3.06515	3.25066	3.27113	3.23273	3.14378	3.15997
g37452	1700022A21RIK	3.58412	3.69749	3.4211	3.37589	3.3727	3.59083
g16647	1700022A22RIK	2.38587	2.13579	1.99054	1.95726	1.91003	2.32756
g37678	1700022F17RIK	2.94115	2.2848	2.08772	2.50236	2.31863	2.51922
g13981	1700023A16RIK	2.04698	1.98573	2.28955	1.78185	1.84367	2.25405
g38269	1700023A20RIK	2.6895	3.05418	2.46479	2.75594	2.80252	3.18689
g17666	1700023B13RIK	3.46145	3.86526	3.80774	3.85259	3.79365	3.75553
g32335	1700023D09RIK	5.28617	4.84507	5.05037	4.93262	4.61823	5.13208
g31745	1700023E05RIK	3.73165	4.70755	3.93567	3.93567	4.19877	3.81426
g37778	1700023E05RIK	4.73756	4.26829	4.23041	4.31349	4.92309	4.28751
g25384	1700023F02RIK	2.86172	2.58833	2.97147	2.7217	2.57454	2.85181
g15070	1700023F06RIK	3.40548	3.31464	3.19363	3.55209	3.15256	3.10222
g16375	1700023G09RIK	2.08956	1.9814	2.20808	2.07072	2.09922	2.23576
g15929	1700023H06RIK	3.24373	3.16857	2.6424	2.68577	3.2841	2.68448
g43548	1700023H06RIK	3.94695	2.55409	3.49018	3.50256	2.17741	3.14814
g14161	1700023I07RIK	2.07432	1.94055	2.04025	2.06587	2.00709	2.00006
g22586	1700023L04RIK	2.89882	2.90111	2.88799	2.85082	2.83583	2.88467
g22587	1700023L04RIK	2.96456	3.25552	3.21718	2.97188	2.71827	3.17212
g14312	1700024B05RIK	1.9151	1.94142	2.11615	2.24098	2.24118	2.13935
g15639	1700024H08RIK	3.02462	2.85639	3.1721	2.87392	2.92898	3.0156
g14567	1700024J04RIK	2.2673	2.12081	2.43439	2.16769	2.02911	1.99958
g14783	1700024N20RIK	6.50122	5.85491	6.23464	6.05463	5.98625	6.17918
g14134	1700024P04RIK	3.17465	2.99108	3.23842	3.04084	3.16014	3.10044
g17640	1700024P12RIK	6.77995	6.52384	6.57067	6.61358	6.76721	6.79262
g38305	1700025E21RIK	3.30486	3.56513	3.51865	3.29684	3.77721	3.13856
g13946	1700025F22RIK	1.87307	1.96687	1.98851	1.69111	1.80957	1.87613
g20737	1700025G04RIK	7.87845	7.90167	8.19487	7.62527	7.38355	7.59499
g28541	1700025G04RIK	7.20925	6.91485	7.27749	6.75765	6.39299	7.17742
g40027	1700025G04RIK	9.02007	8.7867	9.12392	8.80538	8.60951	8.63939
g38568	1700025H01RIK	3.37991	3.12568	3.22581	3.67335	2.84569	3.17909
g15463	1700025I17RIK	1.77428	1.91477	2.11073	1.93898	2.14487	1.86956
g38460	1700025K04RIK	2.0832	2.30942	2.12196	2.37914	2.87669	2.29182
g44845	1700025K23RIK	4.29456	4.85589	4.72914	4.52534	4.433	4.60692
g13380	1700026D08RIK	2.20001	2.15067	2.16796	2.05585	2.05789	1.83305
g17289	1700026H06RIK	2.2563	2.31815	2.55746	2.38975	2.33252	2.37452
g17290	1700026H06RIK	2.44649	2.18832	2.23096	2.35628	2.12167	2.27905
g13756	1700026J04RIK	2.13966	1.94098	1.86186	2.17801	2.171	2.17632
g38088	1700026J12RIK	3.86364	3.61854	3.80398	3.52732	3.26665	3.45983
g37199	1700026L06RIK	2.64678	2.73322	2.52648	2.56759	2.95136	2.75247
g37615	1700027A23RIK	3.48275	4.00957	4.36523	3.79385	3.91522	3.90035
g16639	1700027D21RIK	4.47008	4.54386	4.57545	4.38629	4.75453	4.54718
g41161	1700027D21RIK	2.70034	2.79619	3.07948	3.11389	2.37137	3.02352
g42693	1700027F06RIK	4.08543	3.64071	3.79703	4.01387	3.67854	3.83074
g14813	1700027J07RIK	2.96035	2.6278	2.83494	2.89348	2.90176	2.81638
g13953	1700027L20RIK	2.64651	2.84858	2.62525	2.62962	2.5263	2.34702
g24658	1700028E10RIK	3.1356	3.31248	2.87254	2.96537	3.09407	3.336
g30912	1700028E10RIK	3.87666	3.88282	3.25552	3.81436	4.10783	3.57436
g37754	1700028I16RIK	2.70423	2.88087	2.98111	3.00574	2.88564	2.73251
g16492	1700028J19RIK	3.80922	3.47843	4.02909	3.40113	3.03208	3.57163
g16808	1700028N14RIK	3.25552	3.18173	3.12326	3.28127	2.61657	2.64764
g3657	1700028P14RIK	2.6535	2.5561	2.70458	2.58172	2.5318	2.74491
g12899	1700029F09RIK	6.36611	6.83644	6.53723	6.89759	7.21763	7.15259
g4046	1700029F12RIK	3.6025	3.16092	3.2685	3.18273	3.57183	3.43429
g12604	1700029G01RIK	5.60159	6.01091	5.25437	5.52611	5.62703	5.47231
g35294	1700029H14RIK	2.69864	2.78069	2.34109	2.63099	2.32958	2.63908
g20880	1700029I01RIK	3.31045	3.88362	3.94764	4.11796	4.4015	4.04394
g24824	1700029I01RIK	2.36847	3.0331	2.71426	2.90817	2.64795	2.50457
g20692	1700029I01RIK /// GM13139 /// GM13152 /// GM13212 /// GM13251	1.61788	1.52157	1.60088	1.63048	1.50952	1.45827
g22805	1700029I15RIK	4.08427	3.88617	3.82744	4.18233	3.75764	4.08376
g23285	1700029I15RIK	5.32216	5.03784	4.79966	4.9834	4.5971	4.95679
g37463	1700029J07RIK	3.20703	3.00737	2.97125	2.77084	2.97859	3.02514
g13850	1700029J11RIK	4.74215	4.85039	4.7989	4.74859	4.63805	4.61056
g25099	1700029M03RIK	1.97439	1.78408	1.81448	1.88761	1.61775	1.58259
g25100	1700029M03RIK	2.11495	2.03293	1.79279	1.88444	1.70447	1.81849
g37449	1700029M20RIK	2.75811	3.15236	2.73456	2.71884	2.67745	2.80646
g38270	1700029M20RIK	3.09528	2.83308	2.81525	2.67073	2.76007	2.7036
g33576	1700029P11RIK	3.67991	3.48233	3.14704	3.25552	3.38325	3.54267
g38603	1700030C10RIK /// 3110053B16RIK /// GM4425 /// LOC100043371 /// LOC100503215	2.14299	2.16157	2.16583	2.15074	2.01327	2.07574
g14360	1700030F18RIK	2.35584	2.24186	2.12324	1.7712	2.25323	2.19235
g14871	1700030J22RIK	2.42092	2.31013	2.22709	2.32245	2.12467	2.07574
g8753	1700030K09RIK	6.38809	6.52331	6.34451	6.10691	6.21282	6.30637
g43000	1700031C06RIK	2.06566	2.17801	1.79766	1.94039	1.79777	2.02766
g16422	1700031F05RIK	2.90037	2.78069	2.95385	3.08618	2.88346	3.06531
g16857	1700031F10RIK	3.28604	3.27807	3.02833	3.60993	2.79978	3.18541
g26651	1700031L13RIK	1.87945	2.08337	1.92316	1.86077	1.64753	2.23656
g13917	1700034E13RIK	3.37478	3.40646	3.30604	3.42554	3.10204	3.25851
g23276	1700034F02RIK	1.61788	1.7774	1.89102	1.77307	1.94709	1.982
g38177	1700034F02RIK	3.09934	2.91834	3.00713	3.09575	3.01377	3.01377
g14366	1700034G24RIK	3.69321	3.68945	3.42119	3.69586	4.05154	3.81557
g37080	1700034H14RIK	8.44976	8.36699	8.68418	8.31791	8.3365	8.35017
g28399	1700034H15RIK	2.77709	2.58837	2.97147	2.9005	3.1093	2.82803
g41254	1700034H15RIK	3.95089	4.19767	3.60993	3.72737	4.23699	3.80662
g3347	1700034I23RIK	1.81605	1.87243	2.04025	2.11364	2.07574	1.90316
g38546	1700034J04RIK	3.17417	3.23465	3.45366	3.41309	3.91753	3.02352
g14181	1700034J05RIK	1.90341	1.79791	1.67883	1.75396	1.88263	1.70695
g32046	1700034J05RIK	1.90293	1.91479	1.81402	1.57986	1.70737	1.97499
g37549	1700034O15RIK	2.68389	2.36476	2.35531	2.79079	2.66856	2.3817
g15891	1700034P13RIK	2.31705	2.61091	2.0987	2.32517	2.18258	2.3464
g16224	1700036A12RIK	4.11008	4.01116	3.72946	4.03448	3.60602	4.11287
g14494	1700037C18RIK	5.49055	5.28844	5.67072	5.54002	5.26178	5.44201
g15807	1700037C18RIK	2.22391	2.28917	2.7645	2.35355	2.34246	2.59432
g4073	1700037H04RIK	6.03906	5.76614	5.84059	6.0772	5.4881	6.28385
g41979	1700037H04RIK	2.73776	2.86209	2.4607	2.38975	2.34651	2.27157
g44555	1700037H04RIK	6.55779	6.83032	6.28098	6.98392	6.74332	7.17115
g17085	1700037N05RIK	3.99931	4.13365	3.90278	4.19097	4.10208	3.94029
g16701	1700039E15RIK	2.7041	2.33653	2.7952	2.255	2.58564	2.31504
g17603	1700039M15RIK	2.24728	2.18557	2.29099	2.1364	2.46487	2.45009
g38843	1700039M15RIK	3.42132	3.50984	3.69876	3.59557	3.90846	3.54561
g23865	1700040D17RIK	2.40576	2.06446	2.04116	2.17801	1.91318	2.17069
g16782	1700040F17RIK	2.18337	2.06586	2.06975	2.09175	2.10641	1.91335
g16596	1700040G22RIK	2.90926	2.73057	3.018	3.27593	3.15026	3.15026
g13428	1700040I03RIK	7.70261	7.77456	7.8286	7.97164	7.64196	8.11908
g13118	1700040L02RIK	3.411	3.54257	3.13714	3.39909	2.91485	3.36123
g38461	1700040N02RIK	3.42132	3.03241	2.815	3.08372	3.15181	3.1356
g16632	1700042B14RIK	2.16233	2.12068	2.22328	1.89808	2.17145	2.21674
g14472	1700042D18RIK	2.90199	2.82861	3.11814	3.36077	2.53262	2.67831
g41352	1700042G07RIK	3.77413	3.85696	3.98792	4.04865	3.87783	3.82932
g14411	1700042O10RIK	2.32956	2.17781	2.0579	2.08694	1.96127	2.12729
g16863	1700045I11RIK	3.81681	3.37589	3.49018	3.55602	3.64897	3.44773
g33539	1700045I19RIK	2.51095	2.804	2.71299	2.17789	2.51507	2.60189
g29640	1700047I17RIK2 /// FAM177A	2.85613	3.04193	2.73365	3.1356	2.75951	2.9317
g44758	1700047I17RIK2 /// FAM177A	7.7667	8.52634	7.91717	7.79144	7.74549	8.09254
g22350	1700047M11RIK	3.61741	3.46873	3.07921	3.1356	3.21963	3.23336
g16651	1700048F04RIK	3.57493	3.28361	3.29609	3.31584	3.52136	3.54646
g17084	1700048O20RIK	3.55808	3.28802	3.3727	3.63449	2.93916	3.19339
g41721	1700048O20RIK	2.92658	2.9676	3.00897	2.7821	3.348	2.93019
g14629	1700049E17RIK1 /// 1700049E17RIK2	2.03358	1.6679	1.87459	1.95145	1.89097	1.9333
g14630	1700049E17RIK1 /// 1700049E17RIK2	2.75754	2.62553	2.5779	2.53687	2.581	2.46461
g24477	1700049G17RIK	3.16604	3.41362	3.72389	3.33429	3.10175	3.31116
g25365	1700049G17RIK	2.00818	2.37116	2.27884	2.03607	2.40626	2.02971
g38572	1700049J03RIK	3.09595	3.25552	3.26604	3.49018	3.31267	3.29407
g4135	1700051A21RIK	2.17078	2.09877	2.24994	2.12851	2.56753	2.2192
g24826	1700051A21RIK /// LOC100503953	4.16674	4.15142	3.869	4.36454	3.99302	4.17024
g25074	1700052I22RIK	1.92597	1.86989	1.99057	1.9643	2.25093	2.16513
g31878	1700052I22RIK	2.07461	1.98023	2.27737	1.70447	2.32856	2.13075
g13442	1700052K11RIK	5.28885	5.15002	5.35774	5.78259	5.10865	5.32186
g26155	1700052M09RIK	4.43013	4.46522	4.43972	4.35955	4.51249	4.2981
g42277	1700052M18RIK	3.70855	3.53311	3.63242	3.5008	3.88996	3.37259
g5801	1700052N19RIK	4.90841	4.78193	5.12283	4.77129	4.75243	4.88867
g25712	1700052N19RIK	4.57041	4.14784	4.56922	4.18826	3.35446	4.0505
g39174	1700052N19RIK	3.42132	3.52545	3.36348	3.4085	3.56758	3.50118
g25081	1700054K19RIK	2.22458	1.9553	1.98928	2.15173	2.02805	2.06138
g9102	1700054N08RIK	3.5642	3.48123	3.56189	3.62315	3.6586	3.44803
g35778	1700054N08RIK	4.54005	5.0327	4.69399	4.79577	4.81024	4.69209
g4730	1700054O13RIK	2.65542	2.83448	2.86031	2.87646	2.45793	2.69956
g28049	1700054O13RIK	1.81596	1.85908	1.92154	2.20857	1.81215	1.92948
g16758	1700054O19RIK	3.55624	3.46774	3.58913	3.5753	3.3135	3.45122
g14819	1700055N04RIK	3.47111	3.2473	3.29968	4.42014	3.31566	4.03881
g25511	1700055N04RIK	3.06916	3.01504	3.30408	3.05397	3.02735	3.13203
g13983	1700056E22RIK	3.48263	3.20696	3.51565	3.67498	2.44455	3.14875
g16662	1700056N10RIK	4.92546	4.79037	4.93858	4.55636	4.44075	4.38064
g37635	1700057D03RIK	2.14086	1.96362	2.34884	2.06428	2.11881	1.8384
g41748	1700057G04RIK	1.80505	2.02507	2.28917	2.26992	2.21692	2.00498
g30043	1700057H21RIK	2.31187	2.17801	2.49165	2.10944	2.01643	2.4182
g14378	1700057K13RIK	2.7729	2.60376	2.76692	2.65246	2.40918	2.58001
g16614	1700058C13RIK	3.27797	2.81478	2.79064	2.6379	2.91603	2.98062
g37744	1700058G18RIK	3.01325	2.57265	2.89243	2.33519	2.95853	2.47197
g14805	1700058M13RIK	2.71029	2.43644	2.40588	2.45105	2.74802	2.37374
g37771	1700060J05RIK	2.30744	2.70231	2.12409	2.04469	2.3595	2.18353
g44091	1700061E18RIK	1.88929	1.98644	1.80759	1.94389	1.92328	1.97012
g28911	1700061F12RIK	2.12732	2.16783	1.88951	2.06587	1.75171	1.65292
g15152	1700061G19RIK	3.77393	3.56195	3.61014	3.75015	3.54566	3.57374
g21741	1700061G19RIK	3.13727	2.9118	2.87452	2.78979	2.52894	2.86073
g14711	1700061I17RIK	2.56091	2.8288	2.63173	2.59035	2.85789	2.59093
g38497	1700061J05RIK	2.13526	2.08203	2.24782	1.87814	1.8605	2.41634
g38498	1700061J05RIK	2.98328	3.17859	3.39983	3.11129	2.87833	3.15131
g26079	1700061N14RIK	4.18977	4.12703	4.30247	4.29467	4.36398	4.06552
g41716	1700063D05RIK	2.68169	2.69339	2.71765	2.65637	2.40549	2.44381
g44104	1700063D05RIK	1.99021	1.75592	1.94138	1.64315	1.87318	1.91328
g15551	1700063H04RIK	2.406	2.12561	2.2199	2.08321	1.96491	2.39462
g26181	1700063J08RIK	2.67486	2.56332	2.99318	2.5443	2.79388	2.66954
g16728	1700063K16RIK	3.38192	2.62674	3.14756	3.2774	3.82038	3.07837
g26993	1700064N11RIK	3.81855	3.55166	3.72232	3.61702	3.45919	4.08797
g37962	1700065D16RIK	1.86268	1.9433	1.61099	1.91874	1.73734	1.85717
g25145	1700065I16RIK	2.5057	3.15105	2.63524	2.50307	2.38816	2.77632
g4880	1700065I17RIK	4.53823	4.41515	4.70749	4.24143	4.1191	4.44166
g44054	1700065I17RIK	2.44763	2.84787	2.41036	2.79079	2.44763	2.52757
g14794	1700066B19RIK	3.74794	3.97207	4.02838	4.05169	3.755	3.84508
g16870	1700066C05RIK	2.3537	2.19835	2.43204	2.10749	2.23384	2.17762
g23831	1700066D14RIK	5.25521	5.21647	5.29535	5.01185	5.09679	4.92256
g28873	1700066J03RIK	3.31489	2.98352	3.25552	3.21799	2.82381	3.1356
g16820	1700066J24RIK	3.55951	3.78483	4.06616	3.86733	3.81246	3.78587
g15489	1700066M21RIK	3.49636	3.50832	3.42398	3.53893	3.83964	3.88436
g18728	1700066M21RIK	4.78931	4.7884	4.65506	5.33632	5.27901	5.13591
g38419	1700067K01RIK	3.54586	3.61779	3.69683	3.71654	3.34276	3.56542
g5030	1700067P10RIK	2.77832	2.54424	2.80544	2.89747	2.44868	2.52961
g16859	1700069L16RIK	3.32251	3.0747	3.12326	2.83694	3.27086	3.25552
g24273	1700071A11RIK	3.28101	3.529	3.10083	3.65985	3.47395	3.49716
g27085	1700071K01RIK	3.6728	3.47423	3.6943	3.50294	3.33851	3.57064
g34280	1700072E05RIK	2.11647	2.04025	1.80162	2.18174	2.01596	1.82765
g16432	1700072H12RIK	2.2004	2.36282	2.27489	2.30051	1.88922	1.91384
g4576	1700073E17RIK	2.53697	2.62745	2.58068	2.68623	2.61804	2.6125
g4577	1700073E17RIK	2.50428	2.55746	2.77312	2.71855	2.50442	2.54855
g31917	1700073E17RIK	3.09654	3.02624	3.25552	3.09505	2.61437	2.99793
g16607	1700074P13RIK	1.99513	1.93	1.972	2.03799	2.04206	2.06867
g3668	1700080E11RIK	3.00611	2.74785	2.93267	3.25309	3.0325	3.02284
g14361	1700080G18RIK	5.21397	5.4634	5.23546	5.64644	5.11575	5.54327
g16444	1700080N15RIK	3.087	2.71608	3.34012	3.39942	2.59432	3.18589
g37748	1700080O16RIK	1.96308	2.10718	1.934	1.85308	1.73354	1.85882
g17078	1700081H04RIK	2.33091	2.65826	2.54289	2.3712	2.97474	2.45315
g38640	1700081H04RIK	2.77436	2.88176	2.84795	2.87419	3.43556	2.8117
g16736	1700081L11RIK	5.8949	5.67731	6.00202	5.89439	5.1747	5.72809
g27383	1700081L11RIK	3.50781	2.87511	3.29295	3.41883	2.87511	3.04623
g31875	1700081L11RIK	4.51005	3.80037	4.33664	4.0831	3.13275	3.56919
g36668	1700081L11RIK	7.16612	7.38059	7.31666	7.12434	7.42493	7.38068
g41357	1700081L11RIK	6.24333	6.05361	6.48256	6.07067	5.50829	5.60364
g31871	1700082C02RIK	2.08234	1.74844	2.08506	2.03593	2.03784	1.98293
g44050	1700082C02RIK	2.13872	2.30741	2.36303	1.96029	2.24008	2.14586
g5945	1700082M22RIK	1.86991	2.07139	2.08369	2.10243	2.0046	1.79112
g38577	1700084C06RIK	2.5708	2.60016	2.65339	2.56443	2.3595	2.42882
g14814	1700084F23RIK	2.68148	2.48444	2.52451	2.52949	2.6006	2.82271
g16704	1700084J12RIK	2.42555	2.19694	2.32789	2.53074	2.25093	2.23242
g17712	1700084K02RIK	2.91113	2.73913	2.458	2.96857	2.36882	2.47505
g16625	1700085C21RIK	2.44427	2.58214	2.67518	2.77261	2.6719	2.53549
g37643	1700085D22RIK	2.97853	3.11484	3.24704	3.27249	3.25552	2.93522
g16613	1700086D15RIK	2.74731	2.72465	2.58141	2.61943	2.73066	2.63083
g39380	1700086L19RIK	2.39489	2.40961	2.5922	2.27288	2.57496	2.30539
g27939	1700086O06RIK	2.65735	2.97115	2.95301	2.96758	2.85427	3.10774
g37774	1700086P04RIK	3.19964	2.95106	2.84329	2.91278	2.85778	2.66414
g7080	1700088E04RIK	4.82991	4.84471	4.69662	4.86268	4.32321	4.72412
g23870	1700090G07RIK	3.17923	3.29588	3.32646	3.22061	3.49551	3.36417
g34127	1700091H14RIK	2.12807	2.00666	1.8716	1.68427	2.18661	2.39138
g16807	1700092E16RIK	2.68799	2.62468	2.58823	2.71731	2.79779	2.37728
g41505	1700092E19RIK	2.0832	2.12831	2.11168	1.97791	2.0881	2.10813
g43009	1700093C20RIK	2.69782	2.91056	2.84093	2.90539	2.72933	2.75016
g38262	1700093J21RIK	4.13872	4.00778	3.97237	3.8946	4.21125	3.8189
g42968	1700093J21RIK	3.04199	3.20858	3.3727	3.36741	2.89822	3.0835
g5008	1700093K21RIK	1.75045	1.90668	1.94244	1.95531	1.75171	1.61665
g14063	1700094C09RIK	2.13228	1.8764	2.04025	1.73968	2.054	2.10711
g14213	1700094D03RIK	6.78799	6.98654	6.82703	6.69979	6.63188	6.8252
g31862	1700094D03RIK	4.0631	4.26829	4.02722	3.96631	4.14144	4.12672
g44559	1700094J05RIK	2.51057	2.25072	2.28917	2.38975	2.28842	2.18755
g29076	1700095A13RIK	2.31745	2.27493	2.44377	2.56957	2.39046	2.06184
g17634	1700095A21RIK	1.83702	1.91474	1.93449	2.4288	2.00641	2.16925
g14463	1700095J03RIK	2.38643	2.30993	2.61827	2.35328	2.41523	2.37155
g25259	1700096K18RIK	2.26658	2.42956	2.6704	2.24872	2.24872	2.2109
g44781	1700097M23RIK	2.09436	2.04025	1.97163	2.17801	2.03761	2.36792
g20725	1700097N02RIK	3.66765	3.77249	3.1334	4.55278	4.57144	4.09975
g39987	1700097N02RIK	4.83578	5.22797	4.3741	5.48629	5.42782	5.26198
g40841	1700097N02RIK	2.74053	2.8551	2.83286	3.13018	3.31349	2.74053
g26123	1700099I09RIK	1.93178	1.84397	1.99273	1.87736	1.53565	1.86848
g37974	1700100I10RIK	1.87151	1.95655	1.86936	2.40817	1.81923	1.79112
g39884	1700100M05RIK	6.98721	6.95235	6.83812	7.13767	6.59286	7.1579
g17731	1700101I19RIK	4.80104	4.78286	4.70987	4.78214	4.68765	4.75725
g16545	1700102J08RIK	2.64352	2.69383	2.5634	2.51744	2.47648	2.64637
g3862	1700102P08RIK	3.41882	3.44158	3.39201	3.37471	3.40081	3.25552
g37803	1700104B16RIK /// LOC100504592	2.00022	2.03669	2.02399	2.1541	2.75286	1.89549
g14367	1700105P06RIK	3.86924	3.82813	3.5457	3.78937	3.76223	3.69178
g41301	1700106J12RIK	3.47067	3.62172	3.30391	3.48892	3.37119	3.33502
g15747	1700106J16RIK	3.1064	3.11214	3.21331	3.17578	2.78657	3.08933
g30614	1700106J16RIK	2.52595	2.47689	2.22216	2.68863	2.52949	1.99759
g16810	1700106N22RIK	4.26137	4.50864	4.2921	4.24239	4.13559	4.18078
g19923	1700106N22RIK	4.65825	4.5712	4.57644	4.24182	4.76392	4.89207
g40340	1700106N22RIK	3.17125	3.1875	3.29956	2.95847	3.08595	2.9707
g14508	1700108F19RIK	2.81532	2.88789	2.55774	2.70952	2.75918	2.8079
g15955	1700108M19RIK	2.18311	2.16923	2.04838	2.06311	1.95119	2.20168
g16833	1700108M19RIK	2.08455	2.12344	2.1236	2.20567	2.09389	1.99964
g14569	1700109F18RIK	2.31792	2.51781	2.52744	2.62225	2.40805	2.45255
g44349	1700109F18RIK	2.97937	3.25552	2.91803	2.46796	3.64631	3.11461
g37742	1700109H08RIK	2.98748	2.85121	2.96995	3.01945	2.92818	3.02559
g16677	1700109K24RIK	2.11576	2.04025	2.14427	2.06587	2.3595	2.03282
g37341	1700110I01RIK	2.08353	2.01189	2.35283	1.94984	2.11247	2.07666
g15456	1700110M21RIK	3.21033	2.81303	2.92345	2.84577	2.89611	2.92081
g16746	1700111E14RIK	2.17516	2.0835	2.21099	2.13947	2.09801	2.11787
g16562	1700111N16RIK	2.56876	2.39565	2.54938	2.59935	2.57608	2.52768
g15192	1700112E06RIK	2.52302	2.17801	2.32286	2.16979	2.07909	2.26931
g15193	1700112E06RIK	4.67148	4.66843	4.90212	4.32154	4.86935	4.76823
g16294	1700112E06RIK	2.6412	2.60613	2.7557	2.79079	2.48922	2.69566
g15960	1700112M01RIK	2.46189	2.28985	2.4	2.32965	2.3291	2.44213
g16855	1700112M01RIK	3.81681	3.82249	3.67719	3.96499	3.43987	3.65659
g13980	1700113H08RIK	3.80413	3.44508	3.74789	3.56989	3.01358	3.80413
g24478	1700113H08RIK	2.02201	1.74744	1.86911	1.56311	1.56293	1.68445
g16814	1700113I22RIK	3.14421	3.14892	3.25552	3.15821	2.95031	2.72902
g16379	1700113I22RIK /// AARSD1	8.98244	8.87045	9.35775	8.86369	7.95907	8.61609
g38551	1700113I22RIK /// AARSD1	8.02455	7.9847	8.75375	7.72026	6.84094	7.52192
g17115	1700113P08RIK	2.31058	2.02294	2.22475	1.97467	1.93137	2.07574
g16869	1700116B05RIK	2.42659	2.61531	2.65673	2.50041	2.6695	2.63138
g38171	1700120B22RIK	3.26496	3.0327	3.1383	3.31012	2.92125	3.07519
g14767	1700120E14RIK	2.67365	2.41562	2.34757	2.37319	2.61737	2.17696
g4987	1700120K04RIK	2.92334	3.12415	2.9467	2.91646	2.79041	2.85123
g16646	1700121N20RIK	3.17438	3.19836	3.20443	3.17571	3.10176	2.99533
g16802	1700122O11RIK	2.89774	2.73571	2.53384	3.0978	3.16042	2.8643
g38237	1700123I01RIK	3.15512	2.84991	3.25552	3.05504	2.80333	3.07564
g5981	1700123K08RIK	3.06538	2.83775	2.82236	2.80381	2.70405	2.69309
g12792	1700123L14RIK	2.22458	2.4791	2.27711	2.55046	2.47602	2.62656
g42878	1700123O12RIK	2.54988	2.62944	2.73849	2.80381	2.89051	2.61698
g1248	1700123O20RIK	8.1468	8.57578	8.31606	8.69609	8.79957	8.54059
g32104	1700123O21RIK	1.81033	1.72048	1.79766	1.84714	1.44406	1.61111
g23839	1700125D06RIK	4.80875	4.86589	4.99372	5.02336	4.4372	4.9731
g14179	1700125H20RIK	4.2648	4.24011	4.28821	4.17705	3.93448	3.91097
g17213	1700126A01RIK	2.00207	2.14958	2.16027	1.87442	2.02197	2.03308
g16144	1700128E19RIK	3.71716	4.09863	3.78975	3.87338	3.87774	3.73068
g16591	1700128F08RIK	4.41276	4.37318	4.55797	4.07013	4.28936	4.41176
g7775	1700129C05RIK	3.0101	2.93332	2.66765	2.83703	3.11381	2.75014
g41345	1700129O19RIK	3.62943	3.41378	3.55626	3.45318	3.44228	3.44803
g15858	1810006J02RIK	1.7978	1.62614	1.66644	2.10131	1.77867	1.60051
g9548	1810006K21RIK	5.58044	5.84609	5.91372	5.80056	5.74042	5.8386
g12938	1810006K21RIK	4.25413	4.34548	4.30094	4.28183	4.24005	4.42612
g40493	1810007D17RIK	2.06967	1.95261	1.79092	2.03473	1.92328	1.97621
g1779	1810008A18RIK	8.07254	7.9496	7.88105	8.21308	7.55974	8.03393
g15749	1810008B01RIK	2.73586	2.74059	2.63724	2.84412	2.46361	2.89973
g43436	1810008I18RIK	3.32583	3.11178	3.72232	3.47031	3.38027	3.488
g2217	1810009A15RIK	8.7049	8.8988	8.92837	9.77524	9.30443	9.42427
g7224	1810009J06RIK /// GM2663	3.202	3.53142	3.01421	2.82346	3.22489	2.6075
g14036	1810009N02RIK	7.11512	7.09287	6.88312	7.26532	6.58004	7.00658
g21120	1810010D01RIK	3.15418	2.78901	2.90858	3.01358	3.03568	2.36675
g21121	1810010D01RIK	2.78898	3.55565	3.28027	3.18559	3.25798	3.12238
g43204	1810010D01RIK	4.32038	4.40548	4.43576	4.332	4.23488	4.20778
g13115	1810010H24RIK	3.18255	4.57644	3.64819	3.82201	3.8957	4.04035
g16515	1810010K12RIK	3.25552	3.07825	3.55229	3.2112	3.37035	3.22814
g13910	1810011H11RIK	2.23807	2.34829	2.35099	2.8273	2.36148	2.51521
g38417	1810011H11RIK	1.96691	1.93273	2.09549	1.98191	1.72169	1.7758
g19901	1810011O10RIK	7.98089	7.6606	7.98051	8.44297	8.11365	7.96514
g35710	1810011O10RIK	7.42702	7.30952	7.61598	8.12097	7.21399	7.42212
g4533	1810012K16RIK	2.62906	2.60437	2.62141	2.68324	2.39715	2.5111
g4534	1810012K16RIK	3.13314	2.85571	3.03375	3.04443	2.9341	2.98157
g4535	1810012K16RIK	2.22929	2.53219	2.19957	2.50166	2.64548	2.35735
g31900	1810012K16RIK	3.1356	2.92605	3.35837	3.06867	2.51232	2.78428
g31901	1810012K16RIK	2.25464	2.39369	2.55245	2.23344	2.18025	2.18025
g20854	1810012P15RIK	6.53309	6.48597	6.62977	6.48794	5.80752	6.46482
g24540	1810012P15RIK	5.36945	5.72068	6.10138	5.46781	5.74502	5.83424
g42323	1810012P15RIK	5.66307	5.81864	6.06344	5.67265	5.46101	5.64148
g32208	1810013A23RIK	5.19802	5.1358	4.96693	5.43359	5.37109	4.81341
g21138	1810013D10RIK	7.36741	7.10772	6.9793	6.43218	6.91446	6.82566
g24300	1810013D10RIK	5.98659	5.81634	6.2178	6.21775	5.92015	5.8885
g38909	1810013D10RIK	9.36657	9.34367	9.62131	9.29349	9.15771	9.45236
g38566	1810013D15RIK	3.42132	3.70505	3.46699	3.41673	3.41673	3.29489
g15324	1810013L24RIK	4.66928	4.73615	5.10247	4.63553	5.31009	5.05888
g19852	1810013L24RIK	7.48344	7.4512	7.55392	7.49506	7.4954	7.57895
g18919	1810013L24RIK /// LOC100503807	7.76388	7.80985	8.06433	7.99875	7.99277	7.85388
g13566	1810014B01RIK	6.62252	6.28706	7.05197	6.54959	6.40881	6.40475
g15297	1810014B01RIK	4.59289	4.45682	4.79069	4.40259	4.70277	4.90025
g15389	1810014B01RIK	3.88701	3.75817	4.06802	3.82667	3.92264	4.0366
g15390	1810014B01RIK	5.02068	5.25146	6.05893	5.11677	5.23546	5.66496
g36921	1810014F10RIK	8.66473	8.85526	8.94741	8.51429	8.77257	8.78137
g17023	1810015A16RIK	2.85545	2.59582	2.49266	2.35844	2.58278	2.54875
g38165	1810018F18RIK	2.94959	2.80557	2.91545	2.88369	3.00838	2.99863
g15481	1810019D21RIK	6.259	6.73865	5.80752	6.07444	6.29661	6.05737
g2128	1810019J16RIK	2.91408	2.99108	2.95365	4.06838	3.35691	3.14129
g2129	1810019J16RIK	6.80829	6.53351	6.555	7.07097	6.83306	6.89566
g4131	1810019N24RIK	2.61105	2.36829	2.35235	2.2788	2.35698	2.28286
g14716	1810019N24RIK	3.01574	2.68114	2.99133	2.78312	2.52949	2.88172
g35676	1810020D17RIK	9.79388	9.58952	10.0763	9.48307	9.0999	9.56196
g32341	1810021B22RIK	5.73955	5.84233	5.81691	5.58656	5.44309	5.52147
g38650	1810021M19RIK	3.50635	3.61682	3.56548	3.77236	3.67737	3.73715
g38651	1810021M19RIK	2.99866	2.90628	2.44732	2.43748	2.52396	2.75406
g35883	1810022C23RIK	3.96105	3.96105	3.85668	3.61784	3.80486	3.8155
g18799	1810022K09RIK	6.3215	6.41234	6.29905	6.02356	6.68659	6.15106
g20829	1810022K09RIK	7.02131	7.66893	6.80455	7.57811	8.52705	7.82346
g32229	1810026B05RIK	5.65738	5.79743	5.44181	5.8078	6.26766	5.89208
g11052	1810026J23RIK	9.06915	8.83817	9.09324	9.11754	8.97825	9.11214
g36470	1810026J23RIK	6.87292	6.91894	7.16736	6.81044	6.95195	7.02478
g15291	1810027O10RIK	10.8404	11.1635	10.9863	10.7718	10.9475	11.0333
g14333	1810028F09RIK	2.22458	2.31188	2.32052	2.38053	2.27387	2.16749
g7595	1810029B16RIK	6.81127	6.47455	6.74633	6.8621	6.66922	6.70078
g15423	1810029B16RIK	4.17801	3.98885	4.60678	4.19028	3.68596	3.60407
g25706	1810029B16RIK	3.39133	3.62298	3.53556	3.28334	3.52374	3.69083
g2066	1810030J14RIK	1.88244	2.4154	2.40946	2.19119	2.02374	2.03967
g14598	1810030N24RIK	9.17672	9.33142	9.56601	9.16014	9.23337	9.39531
g13504	1810030O07RIK	6.76129	6.53693	6.80594	6.69729	6.93033	7.01966
g18173	1810030O07RIK	6.75274	6.85619	6.6384	7.1027	7.15594	6.87147
g12185	1810031K17RIK	9.28919	9.52487	8.88534	9.16827	9.14633	9.16866
g20983	1810032O08RIK	4.50553	4.46842	4.43781	4.75789	4.78078	4.41774
g37639	1810032O08RIK	7.76138	8.15983	7.58531	8.05413	7.54085	7.23713
g14918	1810033B17RIK	4.10853	4.01457	4.14716	4.44651	4.85899	4.77786
g14963	1810034E14RIK	3.54668	3.9242	3.87013	3.70855	3.77671	3.59366
g12860	1810035L17RIK	9.79966	9.93685	9.86612	10.0352	10.2632	10.1366
g8671	1810037I17RIK	10.7874	11.5216	11.3563	11.298	11.6632	11.4139
g13746	1810041L15RIK	6.04274	5.61899	5.99952	5.88431	5.13648	5.53788
g39810	1810041L15RIK	5.75408	5.21519	5.83951	5.81697	5.58785	5.40366
g8573	1810043G02RIK	5.06278	5.22271	5.05557	5.11896	4.81012	5.38615
g35583	1810043G02RIK	5.259	5.63518	5.40805	5.38762	5.31826	5.55826
g32309	1810043H04RIK	8.71448	8.48824	8.75047	8.6956	8.22403	8.59148
g42121	1810043H04RIK	10.743	10.5673	10.7465	10.9297	10.5812	10.6693
g26177	1810044D09RIK	5.68668	5.76867	5.65964	5.49985	6.53048	5.41412
g42259	1810044D09RIK	4.95815	5.33901	5.54709	5.00924	4.77291	4.92802
g33712	1810046J19RIK	8.97194	9.38367	9.52339	10.0388	9.54317	9.66492
g37842	1810046K07RIK	2.83263	2.83583	2.32809	2.65304	2.70323	2.70186
g11297	1810048J11RIK	5.36778	5.49726	5.20661	5.35768	5.39899	5.31396
g37315	1810048J11RIK	5.95043	6.45204	6.33024	6.30072	6.65727	6.13456
g26184	1810049H13RIK	7.50454	7.74487	7.66432	7.34583	7.47376	7.87034
g44547	1810049H13RIK	7.78694	7.84707	8.13519	7.64285	7.38596	7.9054
g16048	1810053B23RIK	2.48656	2.60504	2.56729	2.22619	2.65996	2.60504
g10227	1810055G02RIK	7.50454	7.79337	7.55214	7.97227	7.78971	8.03389
g20645	1810058I24RIK	10.2239	10.6421	10.1353	10.2081	10.1198	10.4526
g28071	1810058N05RIK	3.29072	3.0552	3.1768	2.7443	3.13013	2.8348
g38602	1810058N15RIK	2.86721	2.86289	3.26754	2.6709	2.74967	3.05489
g16825	1810059H22RIK	4.00487	3.20923	3.54423	3.58483	3.33011	3.73887
g24589	1810059H22RIK	3.19206	3.74452	3.69435	3.51357	3.00904	3.31514
g14586	1810062G17RIK	4.7796	4.82759	4.46096	4.38741	3.94801	4.5097
g38308	1810062O18RIK	4.09052	4.188	4.11377	4.19786	4.17427	4.06113
g13367	1810063B05RIK	5.77247	5.62515	5.81257	5.93762	5.98883	5.72824
g20170	1810063B05RIK	8.98365	9.09804	9.35828	9.32024	9.11138	9.30787
g12211	1810063B07RIK	7.59909	7.82984	7.85721	7.86936	7.7374	7.71237
g15054	1810063B07RIK	2.85053	3.13333	2.94055	3.35088	2.64894	2.70589
g26506	1810063B07RIK	2.818	2.80128	2.80063	2.36415	2.11504	2.23787
g26754	1810064F22RIK	5.32216	5.4481	5.67014	5.39327	5.32815	5.30843
g8745	1810065E05RIK	3.26907	3.27819	3.10327	3.34186	3.45498	3.37175
g37764	1810073G21RIK	3.32542	3.16481	3.39546	3.25552	3.33962	3.31768
g14693	1810073O08RIK	2.92579	2.81554	2.72853	2.62319	2.69394	3.26009
g13314	1810074P20RIK	5.99707	6.15837	6.3355	5.98967	6.35092	6.15204
g26443	2010000I03RIK	5.42351	5.95306	5.48757	5.2231	5.19107	5.40634
g42730	2010000I03RIK	4.28389	4.51079	4.28592	4.31073	3.98798	4.30049
g25557	2010001A14RIK	3.23293	3.51269	3.64582	2.97926	3.07357	3.25552
g25558	2010001A14RIK	3.65245	3.66014	3.52231	3.77127	4.30193	3.77697
g15843	2010001E11RIK	2.63315	2.45396	2.28984	2.33195	2.12579	2.46047
g36055	2010001E11RIK /// AI317395	7.38366	6.47909	7.30024	6.84829	6.19917	7.12977
g31882	2010001K21RIK	3.48305	3.10934	3.05668	3.20177	3.06252	3.24188
g24519	2010001M06RIK	4.69443	4.46479	4.48454	4.36733	4.70932	4.63568
g13253	2010001M09RIK	4.72288	4.52056	4.83673	5.1323	4.75009	4.4752
g14289	2010002M09RIK	4.52406	4.95841	4.65448	4.61449	4.89007	4.74585
g22617	2010002M12RIK	1.92626	1.90032	1.89087	2.12936	1.86631	2.02744
g42271	2010002M12RIK	2.83821	2.71168	2.85138	2.87464	2.99163	2.78732
g7612	2010002N04RIK	5.42041	5.94113	5.54341	6.22073	6.29491	6.54535
g15869	2010003K10RIK	2.40956	2.19896	2.28155	1.74356	2.00448	1.69871
g8932	2010003K11RIK	2.54285	2.61061	2.15745	2.86242	2.77147	2.73552
g22665	2010003K15RIK	3.25552	2.39014	2.66777	2.95183	2.48079	2.38464
g37328	2010003O02RIK	2.31776	2.0668	2.73655	2.1551	2.00112	1.94045
g13421	2010003O02RIK /// LOC100504309	9.21849	9.59439	9.2996	9.08427	8.80625	9.37075
g39941	2010004M13RIK	6.60132	6.83676	6.6607	6.76801	6.59113	6.86094
g34204	2010005H15RIK	2.48072	2.71934	2.4019	2.85603	2.43902	2.48196
g44794	2010007E15RIK	2.44277	2.44189	2.19629	2.37364	2.34211	2.54392
g14785	2010007H06RIK	4.81122	4.51005	4.72255	4.52331	4.39596	4.28832
g31054	2010007H06RIK	2.2434	2.04944	2.17339	2.1096	2.29683	1.92484
g13561	2010007H12RIK	6.1071	5.23916	6.17377	6.17279	5.36274	6.15157
g32375	2010010I01RIK	3.2328	3.36027	3.33798	3.56196	3.35357	3.65556
g9000	2010011I20RIK	6.19753	6.3555	5.68423	6.12719	6.01728	6.0283
g9001	2010011I20RIK	6.09122	6.12608	6.2189	7.00238	6.30775	6.51849
g35745	2010011I20RIK	7.42567	7.19448	7.27721	7.86275	6.97892	7.04014
g3630	2010012O05RIK	7.62657	8.07128	7.55829	7.65467	7.40779	7.06181
g23867	2010012O05RIK	2.8983	3.20184	2.69594	3.26669	3.00568	3.01139
g29533	2010012P19RIK	3.17057	2.41379	3.04206	2.72305	2.86338	2.52957
g26429	2010012P19RIK /// LOC100503827	4.51258	4.62414	4.8377	4.34404	4.32128	4.77099
g5795	2010106E10RIK	1.93808	2.00239	2.06583	2.16155	1.78603	1.70142
g9499	2010106G01RIK	7.10653	6.7386	7.50496	7.48319	7.48636	7.25073
g34754	2010106G01RIK	6.97297	3.80895	7.81474	7.56155	4.56909	6.18678
g36520	2010106G01RIK	8.28168	8.34074	8.50914	8.52041	8.53069	8.37622
g12564	2010107E04RIK	11.7161	11.7446	11.7695	11.5206	11.6859	11.7115
g39744	2010107G12RIK	2.89521	2.85323	2.8001	3.25071	2.60498	2.77685
g8378	2010107G23RIK	5.32067	6.07181	5.40165	5.90669	6.17339	5.75468
g40499	2010107H07RIK	6.84557	7.53264	7.00101	6.91529	7.2543	7.05855
g15201	2010109A12RIK	2.31109	2.40593	2.40751	2.12296	2.31225	2.19197
g26256	2010109A12RIK	4.05888	4.11224	4.05808	4.12881	3.79278	3.74146
g26257	2010109A12RIK	2.39074	2.31421	2.32098	2.15017	2.30641	2.41125
g33796	2010109I03RIK	4.56135	6.48794	6.39939	5.78681	5.87873	6.45493
g27251	2010109K09RIK	3.61578	3.11823	4.13392	3.28498	2.9086	3.19358
g13406	2010109K11RIK	5.82602	6.29991	5.39018	5.87464	6.30294	6.4137
g21145	2010109K11RIK	6.16662	6.20022	6.15078	6.22966	6.29283	6.4182
g15436	2010110P09RIK	3.91342	3.94702	3.48226	3.45543	3.18498	3.81929
g15167	2010111I01RIK	3.82669	3.7822	3.72239	3.87729	3.90983	3.74829
g19395	2010111I01RIK	8.80171	9.3387	8.37614	8.55919	8.98174	8.55905
g24946	2010111I01RIK	3.42132	3.25552	3.82933	3.44056	2.88164	2.98031
g44987	2010111I01RIK	10.1665	10.3295	9.92299	10.1894	10.4773	10.0348
g5804	2010204K13RIK	5.33138	5.50137	5.33257	5.83664	6.0518	5.87229
g37156	2010300C02RIK	7.27925	7.65838	7.06199	7.71976	7.68327	6.95506
g38519	2010300F17RIK	2.67365	2.91932	2.74651	2.70088	2.94248	2.66876
g8826	2010305A19RIK	6.10922	6.04312	6.513	6.17494	5.75241	6.23876
g25075	2010305A19RIK	4.97935	4.65289	4.92966	4.7774	4.18788	4.64349
g43354	2010308F09RIK	2.47319	2.46478	2.40513	2.27476	2.25093	2.47712
g13025	2010309G21RIK /// IGL-C2	2.38212	2.96196	2.61691	2.58773	3.41076	2.56319
g13026	2010309G21RIK /// IGL-C2 /// IGL-C3	3.48514	3.57537	3.4055	2.87999	3.39027	3.26113
g22544	2010315B03RIK	3.66327	3.81565	4.08967	4.26996	3.98042	4.14264
g13710	2010317E24RIK	4.74215	4.65448	4.42777	5.48307	5.54409	5.10221
g13711	2010317E24RIK	3.55717	3.13443	2.83719	3.31735	3.04259	3.14411
g22921	2010317E24RIK	5.44625	5.51648	5.44438	5.67902	5.47392	5.39164
g19098	2010320M18RIK	7.65735	8.15071	7.93904	7.93717	7.60035	7.65693
g25594	2010320O07RIK	2.94325	2.94325	2.47609	2.65488	2.63178	2.71832
g10653	2010321M09RIK	7.3084	7.5088	7.51246	7.52625	7.58993	7.49486
g24466	2010321M09RIK	5.85635	5.94669	6.02557	6.25583	6.35663	5.98085
g21325	2200001I15RIK	13.4974	13.6934	13.5789	13.6086	13.7314	13.559
g12977	2200002D01RIK	6.29632	7.18153	6.57295	6.86492	6.78653	6.88798
g44770	2200002J24RIK	3.206	3.45057	3.28548	3.31045	3.63802	3.44023
g12706	2200002K05RIK	5.88633	6.62051	6.19593	5.32586	6.08542	5.74182
g14319	2210008F06RIK	2.34113	2.31426	2.52785	2.60143	2.45185	2.48118
g14979	2210009G21RIK	3.65898	2.88887	3.60993	3.28537	2.70909	3.25552
g16137	2210009G21RIK	5.83122	5.5751	5.3814	5.61606	5.53562	5.65728
g6740	2210010C04RIK	2.16941	1.62614	2.05322	1.65458	2.3529	1.97693
g6741	2210010C04RIK	3.68086	4.09016	3.83843	3.79205	4.32766	3.75995
g6742	2210010C04RIK	3.02807	3.30503	3.29153	3.34657	3.57112	3.50722
g15196	2210010C17RIK	3.07366	2.60462	2.5923	2.80964	2.51448	2.89318
g22380	2210010C17RIK	4.58408	4.41996	4.49652	4.47869	4.67533	4.43222
g28488	2210010C17RIK	2.67365	2.69202	2.60051	2.78918	2.70182	2.76665
g14259	2210011C24RIK	4.46725	4.20145	4.5267	4.29375	4.1476	4.50372
g16249	2210011K15RIK	3.23236	3.32709	3.1714	3.03214	2.89178	3.13854
g2993	2210012G02RIK	5.3157	5.75571	5.14109	5.27014	5.54188	5.48645
g15373	2210012G02RIK	5.56893	5.51018	5.28959	5.14913	5.08596	5.1903
g14844	2210013O21RIK	8.77424	9.22214	8.84947	9.13841	9.00342	9.20592
g13379	2210015D19RIK	6.31318	6.36416	6.74151	6.29926	5.98412	6.28174
g22591	2210015D19RIK	6.88006	7.21543	7.04111	7.01632	6.98876	6.94757
g12637	2210016F16RIK	8.95906	9.0646	9.22176	9.27997	9.31722	9.45586
g37039	2210016F16RIK	5.50341	5.37989	5.68434	6.1281	5.92445	5.6982
g41670	2210016F16RIK	5.92942	5.88695	5.99118	5.70571	6.74716	5.85186
g14943	2210016H18RIK	2.17826	2.17826	2.04025	1.94939	1.94101	2.07574
g17996	2210016L21RIK	7.00748	7.35922	6.89005	7.18244	6.91977	7.19978
g17514	2210017G18RIK	2.74707	2.36227	2.86792	2.95258	2.83501	2.5006
g17515	2210017G18RIK	4.40655	4.78193	4.68615	4.5306	4.77884	4.35831
g9234	2210018M11RIK	7.0503	6.84162	6.90288	6.87534	6.77047	6.81611
g14334	2210018M11RIK	5.72809	5.59829	5.69446	5.94519	5.75563	5.54727
g27730	2210018M11RIK	2.15554	2.55746	2.66637	2.27623	2.5639	2.13542
g42512	2210018M11RIK	4.27138	4.26829	4.43142	4.31635	3.96935	3.62274
g37935	2210019G11RIK	3.41858	3.51715	3.47547	3.53321	3.43428	3.56248
g37698	2210019I11RIK	3.98596	3.51071	3.30096	3.27625	3.49399	3.41646
g19684	2210020M01RIK	6.37496	7.7427	6.70397	7.09307	7.05589	7.02835
g35704	2210021J22RIK	8.75628	8.63845	8.69702	8.63742	8.27324	8.71995
g16661	2210039B01RIK	2.64872	2.55746	1.97963	2.08958	2.2699	2.21526
g14662	2210402A03RIK	6.07369	6.02273	5.65362	4.92519	5.78078	5.73443
g12868	2210403K04RIK	5.54352	6.10633	5.46841	5.58515	6.06525	5.50512
g19995	2210404J11RIK	6.01959	6.21171	5.76119	5.93255	5.97142	5.59915
g38113	2210404J11RIK	6.28688	6.41612	6.30611	6.16094	6.23904	6.35503
g15184	2210406H18RIK	1.99921	2.21976	2.33867	2.46432	2.19279	2.08674
g16075	2210406O10RIK	3.47239	3.86637	3.74966	3.80538	3.71235	3.42015
g9539	2210407C18RIK	4.25211	4.15832	4.45248	4.57416	4.31746	4.37203
g37797	2210408I21RIK	2.22458	2.4154	2.89867	2.31854	2.62628	2.65543
g21393	2210408K08RIK	6.6032	7.18005	6.24963	6.50984	6.80984	6.42953
g16865	2210409D07RIK	4.46411	3.72964	4.03239	4.14785	3.54971	4.21578
g33644	2210409E12RIK	2.78376	2.81623	3.11709	2.79876	3.1356	2.98416
g3437	2210409E12RIK /// COIL	4.24387	3.84082	3.94309	4.35918	4.2582	4.17281
g17061	2210409O19RIK	2.3605	2.46734	2.32596	2.21629	2.32471	2.22622
g17062	2210409O19RIK	2.89073	3.05375	2.53846	2.52086	2.65888	2.61152
g40441	2210411A11RIK	4.10778	4.62519	3.86436	4.61563	4.61133	4.64722
g16973	2210411G17RIK	2.6485	2.96297	2.82358	2.74813	2.99359	2.72933
g16974	2210411G17RIK	1.76372	1.6336	2.04869	2.07166	2.4154	2.45948
g13567	2210411K11RIK	8.40193	7.78337	8.27172	8.76965	7.64409	8.34199
g35736	2210415F13RIK	2.66274	3.74477	6.1883	3.12016	3.32076	3.63634
g16971	2210416J07RIK	4.0773	3.23355	3.30632	3.21527	3.30127	2.81134
g38103	2210416O15RIK	4.47978	4.69164	5.05507	4.82752	4.69306	4.90833
g34205	2210418O10RIK /// LOC664987	2.87266	2.66912	2.66578	2.60651	2.72341	2.61309
g12806	2210419D22RIK /// LRP6	8.49001	8.5297	8.70563	8.34066	8.48954	8.2577
g13802	2300002M23RIK	7.30519	7.8877	9.21554	8.05362	7.03047	8.54035
g17423	2300004M11RIK	3.63373	3.71597	3.9192	3.2585	3.75003	3.73644
g17424	2300004M11RIK	4.69325	3.76889	4.23811	4.1194	3.81524	4.12695
g13142	2300009A05RIK	6.77691	7.45206	6.76271	6.71433	6.66862	7.19968
g32172	2300009A05RIK	1.79866	1.80468	1.99593	1.92534	1.95742	2.08733
g40571	2300009A05RIK	2.818	2.76006	2.53858	2.63113	2.84836	2.81564
g16979	2300010F08RIK	2.42509	2.27905	2.51351	2.46627	1.87248	2.09886
g16980	2300010F08RIK	2.10302	2.06398	2.40785	2.29289	2.08873	2.17791
g23568	2310001A20RIK	3.6085	3.77482	3.7339	3.61626	3.49679	3.82183
g36454	2310001A20RIK	7.83474	7.76446	7.95087	8.04349	7.76851	7.89455
g9178	2310001H12RIK	7.19812	7.30713	7.29747	7.41738	7.75016	7.08904
g30402	2310001H17RIK	5.32216	4.41997	4.91138	4.34504	3.97414	4.43375
g30648	2310001H17RIK	2.97358	2.99045	2.92464	2.93857	3.22683	3.01709
g14831	2310001K24RIK	5.71954	5.60805	6.0819	5.49204	5.57849	5.64796
g21451	2310002J15RIK	11.5974	13.0315	12.6561	12.6494	12.7682	12.788
g34827	2310002J15RIK	8.73885	11.3053	10.7373	10.6015	11.1921	11.0473
g14768	2310002L09RIK	4.70919	4.78413	5.16112	5.16462	4.86647	4.83739
g16726	2310002L09RIK	10.7978	11.0417	11.2854	10.5411	10.6543	10.6607
g37570	2310002L13RIK	8.5271	10.6887	9.63033	8.26031	9.91773	9.58581
g13130	2310003C23RIK	9.52214	9.96163	9.75356	9.74158	9.82805	9.82047
g9393	2310003F16RIK	3.25552	3.25552	2.86152	2.77804	2.98267	2.81445
g7512	2310003F16RIK /// SERF2	9.93346	10.0168	10.1244	10.3247	10.3962	10.2238
g28438	2310003H01RIK	2.88162	3.21382	3.21339	3.11794	3.32791	3.20385
g37663	2310003H01RIK	5.66381	5.20441	5.36654	5.346	4.98652	4.89866
g40145	2310003H01RIK	7.23318	6.88667	7.01297	7.34209	6.6424	7.29577
g13051	2310003L22RIK	8.64622	8.47312	9.03525	8.29057	8.26414	8.55014
g35282	2310004I24RIK	7.12164	7.3133	7.24434	7.07183	7.3414	7.26052
g12201	2310004N24RIK	7.26997	7.60442	7.34885	7.43232	7.43764	7.5458
g16399	2310005A03RIK	2.71265	2.65451	2.76896	2.84929	2.53898	2.7619
g38240	2310005E17RIK	2.09809	2.02591	2.0433	2.20332	1.72402	2.2216
g14772	2310005G13RIK	5.40227	7.8765	6.61743	5.4021	7.35812	6.16671
g38528	2310006M14RIK	3.68423	3.79045	3.74503	4.22286	3.9882	3.327
g13725	2310007A19RIK	5.72809	5.72613	6.18884	6.03397	5.30591	5.65606
g37806	2310007B03RIK	5.93715	8.34118	7.8221	6.43751	7.41069	7.47798
g17339	2310007H11RIK	3.22331	3.02206	3.39045	3.07642	3.39793	3.35711
g17340	2310007H11RIK	4.33286	4.20052	4.18682	4.03515	4.1673	4.38528
g38124	2310007J06RIK	3.77033	3.41052	3.81681	3.66227	4.80496	3.33189
g16586	2310007L24RIK	4.83156	5.26262	5.17746	5.14207	4.9694	4.6557
g20752	2310007O11RIK	7.74939	7.43162	7.69395	7.65556	7.3407	7.40709
g37606	2310008B10RIK	6.37569	6.32218	6.33852	5.45061	5.73488	5.89497
g35466	2310008H04RIK	5.65533	5.99711	5.51855	5.94454	6.24663	6.01329
g4854	2310008H09RIK	5.23761	5.43731	5.63537	5.81904	5.79133	5.8084
g19996	2310008H09RIK	6.55898	6.64898	7.05264	7.16082	6.27359	6.04773
g20847	2310008H09RIK	6.34131	6.63819	6.82858	7.21603	6.9955	6.89324
g19543	2310009A05RIK	9.76279	10.0215	10.0102	9.87409	9.80645	9.90449
g19544	2310009A05RIK	9.46837	9.83854	9.78063	9.67923	9.67151	9.77309
g20082	2310009B15RIK	7.02385	7.95114	7.25971	7.32496	7.39938	7.62596
g40056	2310009B15RIK	2.30589	2.56262	2.35673	2.25258	2.70264	2.26758
g14201	2310010G23RIK	3.74316	4.19149	3.73711	3.69454	4.11103	3.63661
g24268	2310010J17RIK	5.30827	5.67446	5.82727	5.34033	5.11364	5.71514
g16413	2310010M20RIK	6.54462	6.40403	7.87348	6.81729	4.60964	5.82894
g19417	2310011E23RIK	8.66347	9.79465	9.55022	9.74818	9.81853	9.52941
g36338	2310011J03RIK	7.32602	6.61188	7.50984	7.93623	7.05853	7.42912
g13532	2310014F06RIK	5.78906	5.80472	6.24097	5.58297	5.81981	5.67587
g37847	2310014F07RIK	7.49321	7.22957	8.2026	7.34955	7.13815	7.65029
g15605	2310014H01RIK	7.67987	7.80601	7.3527	7.76922	7.77082	8.06048
g15021	2310014L17RIK	6.31136	8.83425	7.70728	7.16269	8.36095	8.83815
g19878	2310014L17RIK	8.95869	9.99214	9.42127	9.27195	9.60919	9.88878
g24110	2310015A10RIK	5.8393	5.96383	5.67101	5.45942	5.89847	5.84982
g31561	2310015A10RIK	3.91148	3.82114	4.60499	3.95696	3.95861	3.92903
g14342	2310015B20RIK	7.82964	7.99093	8.23033	7.41466	7.68671	7.76759
g16020	2310015D24RIK	5.0078	4.85723	5.34092	5.2324	4.67622	5.07528
g15878	2310015K22RIK	4.38101	5.42475	5.27726	4.28636	5.0006	4.65322
g5337	2310016C08RIK	6.23701	6.16501	6.12532	6.37825	6.3076	6.50796
g15864	2310016D03RIK	3.84834	3.82235	4.84746	3.26154	3.54205	3.74265
g16751	2310016G11RIK	6.77047	6.33491	7.54089	6.82181	6.40413	6.85156
g39301	2310016M24RIK	11.1265	11.1595	11.3208	10.9924	11.0811	11.2584
g13648	2310021H06RIK	11.2264	12.1819	12.1208	11.4705	12.066	12.6057
g12689	2310021P13RIK	7.79209	6.90496	7.34812	7.69518	6.89513	7.51413
g25304	2310021P13RIK	6.36549	6.67632	6.40328	5.71802	5.71896	5.98878
g16018	2310022A10RIK	7.43155	7.30831	7.24193	7.28419	7.06883	7.39075
g13216	2310022B05RIK	8.57302	8.75257	8.36103	8.69381	8.54912	8.6843
g15713	2310024H09RIK	1.87071	1.88248	2.14518	1.76877	1.92771	1.86233
g16451	2310026I22RIK	2.41091	2.77363	3.03932	2.44887	2.65643	2.49861
g32261	2310026L22RIK /// HP1BP3	2.48271	3.20001	2.78811	2.68317	2.56621	2.88952
g14107	2310028H24RIK	3.43067	3.67106	3.64622	3.63453	3.38256	3.54476
g20456	2310028H24RIK	5.82671	5.99158	5.06123	5.57814	5.72135	5.93341
g17922	2310028O11RIK	12.1776	12.2913	12.2697	12.1046	12.2449	12.2568
g20307	2310028O11RIK	6.89787	7.04008	6.87235	6.77847	6.71362	6.855
g39421	2310028O11RIK	12.2459	12.1253	12.2262	12.1487	11.9043	12.0512
g38326	2310029O18RIK	5.27326	4.59926	4.95841	4.92319	4.31574	4.32294
g33657	2310030G06RIK	5.38338	5.71287	5.91423	5.89738	5.98789	5.63425
g13519	2310030N02RIK	7.99739	8.09867	8.40016	7.74214	8.0027	8.02194
g14725	2310031A07RIK	2.25085	2.30155	1.95737	2.38975	2.63283	2.70444
g14141	2310033E01RIK	8.92376	9.90814	9.85705	10.2894	10.0178	9.90662
g3330	2310033P09RIK	6.64144	6.93499	6.52189	7.02059	6.68417	6.60008
g43562	2310033P09RIK	3.63214	3.69203	3.69757	4.32136	3.7476	3.76586
g34281	2310034C09RIK	6.16489	10.3899	8.13511	6.89885	10.4721	9.60589
g24535	2310034G01RIK	4.74426	4.88491	4.88491	5.00113	5.02382	5.11986
g15270	2310034O05RIK	6.13467	6.31184	6.87045	6.01509	5.1565	5.70747
g14432	2310035C23RIK	4.82069	4.93662	5.05557	4.78149	4.84495	4.9617
g18032	2310035C23RIK	9.16534	9.6351	9.05633	9.23531	9.50033	9.04542
g22667	2310035C23RIK	2.40185	2.65181	2.32595	2.13675	2.59432	2.96198
g22668	2310035C23RIK	2.92478	2.86037	2.68262	2.77469	2.81204	3.15918
g39002	2310035C23RIK	5.27694	5.62232	5.18123	5.21195	6.05127	5.28872
g41973	2310035C23RIK	7.10858	5.84157	6.45313	6.05131	5.53137	6.13398
g12547	2310035K24RIK	7.98111	7.554	7.64741	7.71658	7.27084	7.56705
g16601	2310035K24RIK	7.98308	6.79321	8.01943	7.58716	6.67162	7.30213
g30187	2310035P21RIK	4.95066	4.9956	4.51151	4.32895	3.43916	3.25552
g12507	2310036O22RIK	9.0528	9.3066	9.0212	9.35994	9.34491	9.36926
g502	2310037I24RIK	10.1691	10.0184	9.9834	9.93977	10.0308	9.93991
g24792	2310037I24RIK	5.06278	5.0032	5.37189	4.90102	4.32604	4.8528
g29843	2310039F13RIK	2.49048	2.55746	3.12406	2.65246	2.97054	3.02352
g1679	2310039H08RIK	8.39747	8.66852	8.49743	8.54573	8.44372	8.64883
g16860	2310040G07RIK	5.60815	5.46816	5.20981	4.99573	5.27764	5.86933
g27881	2310040G24RIK	8.21377	7.93274	8.77777	7.66822	7.5349	7.96157
g13904	2310042D19RIK	10.6881	10.2807	10.8454	10.4281	10.2801	10.4915
g29033	2310042D19RIK	4.3197	4.88128	4.00846	4.24087	4.18336	3.89702
g7800	2310042E22RIK	9.79112	10.8604	10.7533	10.719	10.6844	10.6731
g15778	2310043D23RIK	2.38768	2.4548	2.3748	2.62872	2.31168	2.07438
g14150	2310043J07RIK	5.31461	5.25784	5.08604	5.49436	5.78728	5.06449
g24314	2310043L19RIK	5.53712	5.7838	5.79944	4.94948	4.66395	4.99247
g37737	2310043M15RIK	7.47308	9.23674	9.21881	8.13122	8.83247	8.47903
g9219	2310044G17RIK	2.56012	2.31089	2.61638	2.55203	2.50965	2.37717
g9220	2310044G17RIK	7.50773	7.61856	7.73701	7.34695	7.62515	7.43505
g9221	2310044G17RIK	9.07282	9.13312	9.35714	9.24246	9.52883	9.16621
g8344	2310044H10RIK	9.09778	9.32937	8.89603	9.26664	8.89497	9.32428
g13385	2310045N01RIK	8.14484	8.65688	8.4607	8.65228	8.64324	8.4815
g40562	2310045N01RIK	6.14828	6.46818	6.01828	6.26553	5.81663	6.24694
g17602	2310045N14RIK	4.64479	4.09016	5.73405	4.17623	3.21175	3.89878
g38842	2310045N14RIK	3.29487	3.07637	3.22709	2.79738	3.3334	3.02213
g37354	2310046A06RIK	9.65955	9.40645	9.64161	9.13773	9.26285	9.37821
g13598	2310046K01RIK	7.10386	7.05224	7.1981	7.74139	7.96494	7.39787
g38559	2310046K23RIK	9.91862	11.826	10.4663	11.2424	11.6059	11.6366
g24090	2310046O06RIK	6.87919	6.97694	6.8027	7.09898	7.13426	7.00305
g36496	2310047B19RIK	6.14293	6.22793	6.08979	6.16986	6.29804	6.12705
g42882	2310047D07RIK	6.79897	6.80421	6.79834	6.85419	6.73046	7.0161
g13296	2310047K21RIK	2.44735	2.32194	2.84863	2.76543	2.47693	2.69191
g13029	2310047M10RIK	7.78906	8.087	7.87734	7.93082	7.82818	8.27073
g41926	2310047N11RIK	2.09368	1.85511	2.05074	1.75171	1.79298	1.99259
g15093	2310050B05RIK	7.15834	6.8551	7.38621	6.92588	6.28915	6.93943
g2139	2310050C09RIK	6.98065	9.97074	8.3003	7.99954	9.79049	10.0059
g38136	2310050P20RIK	4.03886	4.39441	3.93096	3.53386	3.5858	4.0287
g19942	2310051F07RIK	5.94764	5.85746	5.74538	5.80507	5.99684	5.86599
g39684	2310051F07RIK	9.0705	8.88464	8.66878	8.74933	9.0458	9.00602
g14752	2310057B04RIK	4.85319	4.43252	4.3416	4.5162	4.20917	4.43917
g16770	2310057J16RIK	7.31546	7.78577	7.38531	7.6404	7.29404	6.9853
g3974	2310057J18RIK /// 2310065H11RIK	12.2813	10.2524	2.69742	2.93274	3.39889	12.7909
g13814	2310057M21RIK	7.33023	7.32375	7.5311	7.5463	7.61229	7.44349
g15168	2310057M21RIK	4.05472	4.0115	4.03329	3.67001	3.60649	3.88026
g23725	2310057M21RIK	2.818	2.95796	2.84104	2.69494	2.68324	2.84954
g5881	2310057N15RIK	4.53951	10.4263	6.98417	4.99028	10.0892	9.25555
g17100	2310058F05RIK	1.98084	1.93019	1.79749	1.58219	1.69871	1.80895
g17101	2310058F05RIK	1.90013	2.07409	2.04025	2.05433	2.33264	2.03298
g13521	2310058N22RIK	5.79196	6.09255	5.96229	5.73943	6.05279	5.64657
g16906	2310061A09RIK	3.95089	3.85232	3.36636	3.37283	2.91552	3.24685
g38589	2310061A09RIK	2.03522	1.86931	1.82958	1.86685	1.84407	1.87321
g12227	2310061C15RIK	8.2585	8.29961	8.63938	8.38982	8.3747	8.42951
g12228	2310061C15RIK	6.04654	6.19886	6.35913	6.21282	6.08349	6.21242
g16790	2310061C15RIK	2.54069	2.30153	2.62225	2.52987	2.14975	2.34268
g36892	2310061C15RIK	9.81538	9.3452	9.90492	9.6573	9.1943	9.40109
g14799	2310061G22RIK	3.0521	3.1356	3.3853	2.55623	3.13923	2.88279
g18461	2310061I04RIK	10.7383	10.4121	10.2766	10.4432	10.1723	10.6742
g22291	2310061I04RIK	9.46131	8.98476	9.12994	9.39853	9.23084	9.34847
g33604	2310061J03RIK	5.60804	5.93634	5.375	5.40041	5.10689	5.62608
g15810	2310061N02RIK	6.62829	11.3602	8.77445	7.04823	11.3699	10.58
g37952	2310065F04RIK	8.96111	9.93567	9.63423	8.72405	9.63813	8.88392
g14734	2310066F23RIK	4.68004	4.88243	4.51271	4.06341	4.54816	4.39507
g11290	2310067B10RIK	7.69801	7.03169	7.47511	7.47737	7.04212	7.12924
g37743	2310067E19RIK	7.08191	6.67429	7.00101	6.5796	6.07973	6.6343
g16070	2310067P03RIK	2.69177	2.34138	2.57417	2.36983	2.01596	2.28531
g14718	2310068C19RIK	5.15523	5.28502	5.571	5.76161	4.39596	4.50418
g17328	2310068G24RIK	2.4866	2.51951	2.584	2.72156	2.8042	2.58183
g17329	2310068G24RIK	6.27563	6.93801	6.45178	5.88099	6.4448	6.59483
g16574	2310068J16RIK	3.42761	3.25552	2.85215	3.1892	3.25761	3.50969
g15905	2310069B03RIK	6.16392	5.95186	6.25876	5.40383	5.36774	5.72466
g20504	2310075K07RIK	5.30461	5.78371	5.51266	5.77891	5.40741	5.70128
g17554	2310075M01RIK	2.00792	2.05182	2.642	2.13843	2.42754	2.27157
g38819	2310075M01RIK	4.81337	5.79674	4.53653	4.6442	4.93157	4.65972
g26383	2310076G05RIK	2.2858	1.96167	2.64295	2.53539	2.4154	2.28245
g17507	2310079F09RIK	2.3012	2.49651	2.86555	2.28384	2.52396	2.14754
g44828	2310079F09RIK	4.9834	5.28033	5.12509	4.50756	4.69478	4.43818
g44702	2310079F23RIK	4.63078	4.32468	4.3741	4.90901	4.05556	4.8084
g38537	2310079G19RIK	6.34292	9.44582	8.50657	6.89382	10.2785	9.59822
g2110	2310079N02RIK	6.90723	7.10281	7.04871	7.26196	7.04028	7.37812
g42069	2310079N02RIK	4.33254	3.6925	3.80129	4.66919	4.57791	3.97233
g1794	2400001E08RIK	10.9654	10.8803	10.9884	11.2044	10.7306	10.5619
g18430	2400001E08RIK	10.5891	10.6939	11.0296	10.9505	10.1958	10.0457
g33018	2400001E08RIK	8.35592	8.67638	8.98386	9.12474	8.49444	7.67639
g8143	2400003C14RIK	7.52377	7.93803	7.56174	7.65714	7.99447	7.60607
g8144	2400003C14RIK	10.058	10.1522	9.94743	10.0786	10.2037	10.0051
g24140	2400009B08RIK	3.17194	2.87988	2.86776	3.01984	2.72694	3.00401
g8870	2410001C21RIK	9.01261	8.8913	9.11526	9.02266	8.83225	9.01928
g29531	2410001C21RIK	4.87698	4.78979	4.4559	4.32136	4.07691	4.27214
g44654	2410001C21RIK	7.55543	7.22143	7.76204	7.63183	7.50917	7.52515
g44964	2410002F23RIK	6.30321	6.24488	6.34979	6.51284	6.24236	6.09721
g12394	2410002I01RIK	6.01726	5.60076	5.70146	6.05602	5.49098	5.95742
g2998	2410002O22RIK	6.13797	6.50209	6.71636	6.48007	6.35921	6.59492
g19683	2410002O22RIK	6.4705	6.72914	6.64114	6.72836	6.89867	6.49529
g37627	2410002O22RIK	3.47101	3.66098	3.85164	3.86652	4.44103	4.00409
g26245	2410003I16RIK	1.99868	1.82539	1.91624	1.8685	1.67644	1.8685
g12801	2410003K15RIK	9.50202	9.65577	9.76388	9.63074	9.56722	9.77547
g29964	2410003L11RIK	3.76023	4.15765	3.92126	4.15765	4.27103	3.77825
g13683	2410004A20RIK	3.85116	3.76189	4.06689	3.50401	3.71804	3.87476
g3505	2410004B18RIK	7.28833	7.4961	7.45019	7.65896	7.50671	7.72779
g20918	2410004I01RIK	2.8356	3.09881	2.88702	2.63366	2.86542	2.91712
g16297	2410004P03RIK	3.21924	3.46773	3.56368	3.47999	3.54756	3.54427
g16806	2410006F04RIK	2.67365	2.31347	2.49439	2.2855	2.28107	2.37728
g32242	2410006H16RIK	9.48623	9.94987	9.38112	9.80817	9.69937	9.57777
g38510	2410007B07RIK	3.05441	3.13491	3.07602	3.63627	3.15105	2.87715
g16424	2410012E07RIK	3.1356	3.37103	3.3727	4.10139	3.33715	3.24778
g14124	2410012M07RIK	3.44747	3.08715	2.8682	3.02196	3.10924	2.92725
g11543	2410015M20RIK	2.51057	2.17801	2.42473	2.5263	2.16055	2.49556
g12215	2410015M20RIK	10.7105	10.6265	10.8784	10.7651	10.5466	10.6109
g32713	2410016O06RIK	7.11845	7.05373	7.064	7.72613	7.1912	7.32049
g37689	2410017I17RIK	3.42132	3.34559	3.36778	3.36452	3.08595	3.34513
g15154	2410017P07RIK	3.81837	3.30677	3.77791	3.33578	3.51595	3.52399
g25869	2410017P07RIK	3.35661	2.8449	3.12326	3.10559	2.98941	2.93971
g38330	2410017P07RIK	4.27137	4.02785	4.04879	4.00008	3.51251	4.01244
g38342	2410017P07RIK	5.66203	5.25027	5.40914	5.36307	5.71612	5.42964
g39502	2410017P09RIK	8.04617	8.14087	7.90253	8.27767	8.04305	8.14567
g15151	2410018L13RIK	2.15549	2.38689	2.60996	2.17801	2.83332	2.43278
g15623	2410018L13RIK	1.68919	1.84035	1.64925	1.75562	1.60672	1.68317
g23419	2410018L13RIK /// GM4983 /// GM9292	3.79795	3.55714	3.49818	3.75095	3.53276	3.6128
g32015	2410021H03RIK	2.67559	2.49689	2.45476	2.28255	2.38605	2.57493
g4432	2410022L05RIK	6.55724	6.75566	6.77024	6.83612	6.58934	6.92657
g4433	2410022L05RIK	2.73891	2.15564	2.69383	2.94794	2.24466	2.34931
g33271	2410022L05RIK	4.55471	4.44041	4.60273	4.38461	4.14821	4.51868
g26089	2410022M11RIK	2.45402	3.09394	2.67455	2.65246	2.93181	2.73472
g37376	2410022M11RIK /// LOC100503842	6.59271	6.60096	6.51312	6.49007	6.10745	6.64568
g16187	2410024F20RIK	1.80138	2.17012	2.07815	1.89198	2.10256	1.85949
g16608	2410024N13RIK	1.9711	2.20039	1.79766	1.7897	1.78074	2.07574
g10801	2410042D21RIK	6.37603	7.06702	6.57668	6.74921	7.34763	6.81956
g18178	2410042D21RIK	5.73375	5.65793	5.44136	5.82572	6.2356	5.64463
g27620	2410042D21RIK	5.52179	5.66236	5.04548	5.06745	5.62989	5.4027
g17269	2410049M19RIK	3.31172	2.87243	2.818	2.73351	3.10478	3.19555
g17270	2410049M19RIK	2.16152	2.51833	2.46641	2.39582	2.37641	2.33917
g6413	2410066E13RIK	4.34514	3.98851	4.20031	4.05306	4.18635	4.32693
g18887	2410066E13RIK	5.8167	6.50141	5.91671	5.79634	6.0763	6.14823
g9452	2410075B13RIK	5.23227	5.57392	5.43756	5.39005	5.05221	5.32063
g9453	2410075B13RIK	5.10338	5.82341	5.71442	5.89275	5.20554	5.54149
g31993	2410075B13RIK	1.7387	1.97804	1.91085	1.84651	1.85995	1.96255
g13509	2410076I21RIK	2.81682	3.1356	2.91057	2.90002	2.76546	2.931
g26263	2410076I21RIK	1.91787	2.37284	2.18476	2.09086	2.1325	2.47593
g14579	2410087M07RIK	2.85692	2.85984	2.91592	2.97386	2.64837	2.97566
g21745	2410089E03RIK	5.57186	5.12988	5.68001	5.58053	3.9587	4.48993
g25877	2410089E03RIK	3.1574	2.81223	2.80263	2.79079	2.70405	2.79206
g27728	2410089E03RIK	4.08627	3.84807	3.72232	3.65047	4.07162	4.15295
g27997	2410089E03RIK	3.32753	2.97655	3.22869	3.06166	2.52847	3.25484
g28526	2410089E03RIK	2.93718	2.40665	2.10784	2.17832	2.37925	2.09146
g37246	2410089E03RIK	6.32135	6.13861	5.7619	6.03906	5.92827	6.08044
g42788	2410089E03RIK	3.65241	3.65863	3.47429	3.44043	3.52666	3.49927
g12210	2410091C18RIK	7.61403	7.62742	7.93934	7.64096	7.63327	7.7336
g16821	2410124H12RIK	2.51057	2.13832	2.49309	2.52949	2.0458	2.17653
g13764	2410127L17RIK	10.3068	9.99735	10.4788	10.0617	10.2585	10.2518
g21858	2410127L17RIK	4.34223	3.93337	4.60474	4.52779	4.51999	4.31381
g15414	2410131K14RIK	3.77592	3.55148	3.68561	3.96677	3.73715	3.70993
g20241	2410131K14RIK	5.86334	5.84921	6.11019	5.85618	5.7267	5.91098
g40230	2410131K14RIK	6.3854	6.25061	6.24095	6.40588	6.11194	6.44233
g26694	2410137F16RIK	3.20423	2.81424	3.11218	3.16642	2.94424	2.95239
g16760	2410137M14RIK	4.71355	4.90728	5.23312	4.66084	4.53385	4.50164
g26633	2410141K09RIK /// ZFP640	1.97397	1.94928	2.07831	2.3439	1.92328	1.99471
g26321	2500002B13RIK	3.22683	3.24645	3.53223	3.21521	3.39266	3.48214
g7714	2500003M10RIK	7.80896	8.13984	7.95322	8.23842	8.48787	8.03586
g7715	2500003M10RIK	8.60295	8.56324	8.58499	8.62395	8.62907	8.71839
g14611	2500004C02RIK	2.14349	2.29734	2.27191	2.36153	2.05244	2.382
g41970	2510002D24RIK	7.14517	7.33991	7.32583	7.0538	6.63594	6.94693
g27985	2510003B16RIK	3.22991	3.41878	3.27637	3.1814	3.28299	3.33282
g16899	2510003E04RIK	3.86519	3.92607	3.67269	3.73316	3.88284	3.71429
g37169	2510003E04RIK	9.06214	9.03553	9.0113	9.06881	8.97368	9.15777
g9360	2510006D16RIK	9.54466	10.0095	9.72071	9.79522	9.29636	9.5283
g94	2510006D16RIK /// LOC100505293	9.37126	9.69121	9.05979	9.40135	9.25658	9.24608
g12403	2510009E07RIK	6.48156	6.44448	6.72845	6.75608	7.03549	6.76892
g24368	2510009E07RIK	4.78027	4.86066	4.9695	4.69274	4.72412	4.8247
g37055	2510012J08RIK	8.29784	7.97168	8.06911	8.4518	7.94206	8.30721
g15212	2510016G02RIK	2.56759	2.68477	2.53905	2.61566	2.3595	2.47855
g14699	2510017J16RIK	5.59135	5.85407	5.0956	4.54407	5.72295	5.15078
g16956	2510019K15RIK	3.87148	4.38382	4.74717	4.42388	3.63282	3.30763
g16957	2510019K15RIK	3.74313	3.59776	3.52549	3.68309	3.8636	3.52633
g13551	2510022D24RIK	5.62215	5.45523	5.42447	5.63288	5.29317	5.32516
g37361	2510022D24RIK	5.24335	4.72184	5.17536	5.53622	4.28585	4.9982
g22952	2510039O18RIK	7.10295	7.06815	6.90677	7.52237	7.35541	6.98876
g35373	2510039O18RIK	5.11473	5.20283	4.82919	5.33271	5.43301	5.21261
g15985	2510042H12RIK	3.01125	2.69383	3.03219	2.64307	2.73268	2.83968
g25222	2510049J12RIK	3.17365	3.79652	3.05952	3.39075	3.15364	3.38425
g13432	2600001M11RIK /// NUDT5	6.94909	6.80273	6.88983	7.10365	7.49068	7.00559
g14273	2600002B07RIK	5.9524	6.14645	5.62612	5.60558	4.90412	5.52384
g16754	2600006K01RIK	3.94574	3.70117	3.77131	3.48905	3.22572	4.02796
g15252	2600014E21RIK	2.90979	2.75334	2.65169	2.90539	2.63029	2.90242
g12858	2610001J05RIK	5.83887	6.05916	6.11606	6.17468	6.59187	6.20806
g32308	2610001J05RIK	1.86184	1.7879	1.81263	1.82616	2.07245	2.11188
g14118	2610002D18RIK	4.51973	4.50561	4.31045	5.14022	5.24069	5.135
g25132	2610002I17RIK	5.32658	5.34188	5.29431	5.90096	5.44676	5.43359
g37591	2610002I17RIK	4.42188	4.56141	4.70132	4.56064	4.44075	4.41928
g15309	2610002J02RIK	7.91243	8.11923	7.71323	8.08698	8.00069	8.17062
g22460	2610002J02RIK	5.65362	5.54806	5.45381	5.82918	5.42946	5.72909
g40605	2610002J02RIK	7.57516	7.49982	7.36431	7.93035	7.56688	7.77758
g12867	2610002J23RIK	6.92884	6.87659	6.83547	7.11033	7.14896	7.10282
g4021	2610002M06RIK	4.8734	5.36326	4.95089	5.27014	5.60741	5.58461
g37373	2610002M06RIK	4.7851	4.70658	4.76167	4.7072	5.09765	5.07651
g13347	2610005L07RIK	6.56662	6.43333	6.41936	6.62151	6.63866	6.44841
g14188	2610005L07RIK	5.34257	3.73896	5.08597	4.51479	4.0361	4.11052
g21046	2610005L07RIK	7.9835	8.10101	8.00071	7.69168	8.46457	7.73335
g22023	2610005L07RIK	7.15645	7.08568	7.15259	6.87653	7.14656	6.51931
g24693	2610005L07RIK	4.86589	4.67957	4.78817	4.77114	4.7755	4.728
g37292	2610005L07RIK	9.94203	10.1428	9.79614	9.80759	10.0577	9.93577
g41968	2610005L07RIK	4.14001	4.04769	4.26672	4.01756	3.95798	3.98466
g37884	2610005L07RIK /// 6820431F20RIK	3.38343	3.69281	3.57963	3.87226	3.30841	3.43894
g14667	2610005M20RIK	2.96675	2.82918	2.63968	2.53052	2.83859	2.69383
g37837	2610007B07RIK	2.31229	2.28917	2.637	2.46222	2.475	2.47495
g13587	2610008E11RIK	4.68477	4.76228	4.40246	4.4562	4.41673	4.46101
g38261	2610008G14RIK	2.77902	2.97397	3.1759	2.65246	3.10657	2.98744
g17196	2610011E03RIK	2.56453	2.4154	2.36535	2.59163	2.41002	2.41002
g38699	2610011E03RIK	4.69512	4.11983	4.11699	4.16842	3.62772	4.09345
g17357	2610011I18RIK	2.79044	3.02478	3.1132	2.81092	2.77127	2.62986
g38748	2610011I18RIK	2.58588	2.69784	2.23065	2.39039	2.69493	2.69695
g16912	2610012C04RIK	3.55909	3.24039	3.77366	3.77295	3.63006	3.38824
g16913	2610012C04RIK	2.8853	3.07149	3.09908	3.31053	3.09683	3.09334
g11803	2610015P09RIK	3.05968	3.16062	3.27793	3.0852	3.36447	3.18176
g25350	2610015P09RIK	2.60771	2.61503	2.61631	2.535	2.17331	2.29943
g38266	2610015P09RIK	3.32921	3.14107	3.26294	3.10016	2.86305	3.15061
g19984	2610017I09RIK	2.79582	2.68525	3.18026	2.94617	3.52124	2.87506
g3363	2610018G03RIK	4.64954	4.46871	4.62992	4.62991	4.93109	4.51586
g3364	2610018G03RIK	7.23084	7.21549	7.26618	7.71997	7.83141	6.86133
g4129	2610019E17RIK	3.1356	2.75922	3.21112	4.01857	3.33736	3.10866
g12663	2610019F03RIK	5.42087	5.18209	5.22195	5.19229	4.93399	5.31276
g13508	2610019N06RIK /// LOC100505161	4.98565	5.09341	4.96801	4.91054	5.11165	4.9996
g14924	2610020C07RIK	3.51159	3.71736	3.69633	3.27722	2.96352	3.7828
g40961	2610020C07RIK	3.0475	3.24732	3.20957	3.28789	3.54205	3.2437
g4420	2610020H08RIK	1.54388	2.15452	1.8617	1.59253	1.81215	1.77089
g14520	2610020H08RIK	5.22967	5.29791	4.77646	5.2667	4.99501	5.13742
g14521	2610020H08RIK	3.81681	3.38614	3.68671	3.83165	4.03314	3.90035
g18633	2610020H08RIK	3.07619	2.99054	2.96825	2.7999	3.16342	3.11516
g37922	2610020P09RIK	3.2176	2.63696	3.27146	3.06999	2.25346	2.57915
g20197	2610021A01RIK	1.98858	1.71194	2.17121	1.83626	2.167	1.86648
g23092	2610021A01RIK	2.07013	1.93607	2.03599	2.22879	1.94696	2.08037
g17661	2610021J01RIK	2.48179	2.4154	2.61919	2.38975	2.97799	2.49135
g17662	2610021J01RIK	2.25582	1.92465	2.09117	1.96089	1.81215	1.85501
g14645	2610021K21RIK	2.13901	2.22375	2.13859	2.17564	2.36214	2.6378
g15972	2610021K21RIK	2.89823	2.64564	2.60701	2.93173	2.63169	2.88816
g15973	2610021K21RIK	3.45336	3.22461	3.02579	3.73021	3.43928	3.34833
g17267	2610024D14RIK	1.61503	1.60732	1.80364	1.58219	1.75093	1.49862
g17268	2610024D14RIK	2.0832	1.83313	2.01474	1.86963	1.62507	1.85841
g2553	2610024G14RIK	7.29534	7.48149	7.22241	7.63118	7.49268	7.69392
g38473	2610027F03RIK	2.83041	2.73508	2.818	2.79079	2.7056	2.75433
g26751	2610027H17RIK	2.56869	2.77467	2.40701	2.53951	2.49811	2.55512
g28366	2610027K06RIK	2.81192	2.60422	2.4327	2.96199	2.93284	2.86843
g35334	2610027L16RIK	6.91103	6.88053	6.93329	7.268	7.12478	7.32403
g15857	2610028D06RIK	3.17442	3.06134	3.13462	2.94126	2.84379	3.06707
g41003	2610028E06RIK	2.95696	3.10662	2.90359	2.73689	2.74012	2.90794
g38214	2610028H24RIK	4.72479	4.77977	5.09049	4.82239	4.31617	4.64902
g44766	2610028L16RIK	3.39062	3.43652	3.3685	3.2891	3.45133	3.53737
g2252	2610029G23RIK	7.17313	7.36127	7.47441	8.07346	8.17792	7.93611
g13203	2610029I01RIK	7.83826	7.96284	8.51099	7.85191	7.64769	7.81016
g12243	2610030H06RIK	5.75975	5.31447	5.6941	5.15886	5.89265	5.68272
g18538	2610030H06RIK	6.19659	6.50157	6.0368	6.26085	6.55615	6.13348
g18539	2610030H06RIK	7.22288	7.05829	6.94222	7.29215	7.26621	6.92824
g36902	2610030H06RIK	6.98793	7.25665	7.45894	7.27373	7.94656	7.3575
g14570	2610030P05RIK	4.27968	4.26829	4.51454	4.0831	4.36261	3.75149
g12756	2610034B18RIK	6.72022	7.25662	6.75063	7.52361	7.51599	7.36258
g44775	2610034E01RIK	4.0053	4.04042	4.10582	4.59145	4.26118	4.22543
g9714	2610034M16RIK	3.19785	3.37761	3.12326	3.0382	3.00159	2.94578
g32001	2610035D17RIK	2.96439	3.06246	3.1129	3.16404	2.98793	3.20317
g37556	2610035D17RIK	5.51412	5.68822	4.91524	5.28691	5.41705	5.92559
g14656	2610035F20RIK	2.32391	2.55746	2.76515	2.62459	2.08189	2.44302
g37814	2610037D02RIK	4.05309	3.83079	4.02977	4.39305	4.44538	4.10308
g43484	2610037D02RIK	2.56014	2.44639	2.31963	2.43835	2.4603	2.45775
g43810	2610037D02RIK	2.44532	2.2135	2.65648	2.19627	2.34034	2.32042
g12789	2610039C10RIK	4.2622	4.90728	4.4479	5.3511	5.57867	5.19083
g37609	2610039C10RIK	6.44428	6.89804	6.5158	7.4518	7.79734	7.14268
g15568	2610042L04RIK /// 4930555G01RIK /// ENSMUSG00000068790 /// ENSMUSG00000079376 /// GM10021 /// GM10128 /// GM10338 /// GM10340 /// GM10406 /// GM10409 /// GM10413 /// GM1973 /// GM2237 /// GM2897 /// GM3002 /// GM3020 /// GM3030 /// GM3033 /// GM3095 /// GM3099 /// GM3173 /// GM3187 /// GM3264 /// GM3278 /// GM3358 /// GM3366 /// GM3373 /// GM3468 /// GM3512 /// GM3636 /// GM3642 /// GM3667 /// GM…	3.33249	3.46692	3.25552	3.02462	3.30156	3.14002
g12999	2610044O15RIK	1.83882	1.55271	2.30013	1.70808	1.69972	1.79112
g37171	2610044O15RIK	1.84494	1.94366	2.11806	1.69508	2.00205	2.07574
g18606	2610101N10RIK	7.27648	6.49111	6.90666	7.0175	6.48583	6.69359
g39209	2610101N10RIK	7.29866	7.21492	7.39839	7.47443	7.75134	7.31209
g39646	2610101N10RIK	5.58348	5.70313	5.47055	5.26088	5.71956	5.39004
g39647	2610101N10RIK	7.25111	7.25923	7.08699	6.89655	7.31632	7.05323
g17079	2610105M22RIK	2.82162	3.06802	2.84709	2.48913	2.68216	2.84726
g17080	2610105M22RIK	4.26394	3.95529	4.12498	3.99504	3.76955	4.24335
g16458	2610109H07RIK	2.93329	3.29005	3.41316	3.34113	3.05708	3.33731
g40453	2610109H07RIK	3.30224	3.54527	3.06209	3.01429	2.98461	3.2105
g4586	2610201A13RIK	1.93642	1.94002	1.92328	2.13401	2.55568	1.81641
g4587	2610201A13RIK	1.93483	1.97257	2.09246	2.0631	2.55356	2.06613
g4588	2610201A13RIK	3.03818	3.05062	2.61673	3.24682	2.9511	2.79338
g23822	2610201A13RIK	3.09618	3.35881	2.97147	3.3727	3.38764	3.51834
g41888	2610202C22RIK	5.65838	5.95039	5.31469	4.8434	5.84812	5.58523
g39455	2610203C20RIK	6.0716	6.33449	5.51112	5.21886	6.23994	5.65089
g38253	2610203C22RIK	3.69713	3.79527	3.93012	3.87799	3.74721	3.69713
g37726	2610206C17RIK	3.84238	5.31413	3.70122	4.21196	4.00017	3.85676
g15229	2610300M13RIK	1.95742	1.81995	1.79766	1.94939	1.82197	1.54783
g13757	2610301B20RIK	5.22167	5.36584	5.15339	5.44226	5.62387	5.42219
g27586	2610301B20RIK	1.97321	2.53672	2.12668	2.18826	1.82003	1.81091
g10318	2610301G19RIK	6.83709	7.09002	6.70626	6.93025	6.84561	6.72448
g16905	2610301H18RIK	2.84614	3.09458	3.12105	2.90558	2.98563	3.29837
g15980	2610303G11RIK	2.51057	2.49022	2.55746	2.5183	2.25093	2.38505
g12910	2610305D13RIK	2.05134	1.89495	1.74802	1.9581	1.82671	1.96324
g37283	2610306M01RIK	5.96827	6.37208	6.3999	6.30997	5.508	6.36655
g14389	2610307P16RIK	3.1356	3.03463	3.37489	3.18743	3.1618	3.22
g17527	2610311E24RIK	4.61443	4.77408	4.79932	4.77462	4.4808	4.68972
g17528	2610311E24RIK	2.7907	2.69436	2.82992	2.77764	2.32122	2.97397
g15182	2610312I10RIK	2.43039	2.55746	2.50436	2.5215	2.56375	2.37379
g41938	2610316D01RIK	4.62964	4.93622	4.75736	5.08297	4.69117	4.9457
g42997	2610316D01RIK	2.39967	2.82791	2.61224	2.66727	2.77172	2.75642
g14317	2610317O13RIK	1.96524	1.81995	1.95271	1.97102	1.97102	2.17464
g13574	2610318N02RIK	2.57748	2.31694	2.57748	2.72451	2.52949	2.83369
g22735	2610319H10RIK	8.04077	7.96458	7.4415	7.43194	7.735	7.7312
g11126	2610507B11RIK	10.7699	10.6415	10.9447	10.433	10.4304	10.545
g40200	2610507B11RIK	9.03553	7.45383	8.83845	7.9857	5.75873	7.17146
g15447	2610507I01RIK	5.35391	4.56815	5.82426	5.62734	4.58318	5.06042
g38044	2610507I01RIK	6.71964	6.59367	6.64188	6.36837	6.35332	6.59534
g13550	2610524H06RIK	4.5116	5.0078	4.68706	5.4329	5.64127	5.26835
g19945	2610528A11RIK	8.45987	10.8224	8.77665	7.10086	10.3091	8.4345
g13538	2610528B01RIK	2.59027	2.67419	2.42854	2.21546	2.23681	2.59753
g12825	2610528E23RIK	8.07242	7.75291	8.55041	8.25394	7.78359	7.99583
g40796	2610528E23RIK	2.66471	2.83583	2.75849	3.18321	2.75522	2.75702
g14729	2610528E23RIK /// PGAP2	6.3976	6.80339	6.45708	6.53087	6.92202	6.70931
g35242	2610528J11RIK	6.07558	7.13703	6.54947	7.5157	7.24275	7.47949
g29082	2700005E23RIK	2.60208	2.54283	2.38391	2.16778	2.89165	2.0568
g14892	2700007P21RIK	2.69245	2.30337	2.64454	2.44167	2.66279	2.11943
g21165	2700007P21RIK	6.80529	6.93081	6.70893	6.72958	6.83184	6.83363
g44196	2700007P21RIK	4.24254	4.66538	4.44622	4.53079	4.46964	4.47916
g17518	2700008E08RIK	2.49885	2.32901	2.01951	2.35463	2.35847	2.31548
g17519	2700008E08RIK	1.94481	2.15673	1.91041	1.65245	1.8605	1.92102
g17520	2700008E08RIK	3.51389	3.97971	3.57356	3.43048	3.16042	3.25987
g37623	2700008G24RIK	3.0128	2.96196	3.2086	3.19355	3.07258	3.26139
g29476	2700012I20RIK	3.42132	3.51341	3.66829	3.69652	3.43987	3.4079
g37898	2700022O18RIK	4.14428	4.3082	4.09594	3.95055	3.58701	3.6462
g40173	2700023E23RIK	7.32984	7.32048	7.30258	7.76325	7.61705	7.59889
g15129	2700029L08RIK	2.86606	2.62674	2.9582	2.6963	2.73363	2.73363
g37172	2700029M09RIK	8.37895	8.47948	8.39515	8.84895	8.68523	8.5715
g38040	2700038G22RIK	6.20958	6.19626	6.33899	6.6096	6.43348	6.41362
g14424	2700046A07RIK	2.36847	2.55243	2.47439	2.52543	2.50902	2.78369
g37940	2700046A07RIK	2.88294	3.03693	3.27865	3.03889	3.19486	3.01056
g15469	2700046G09RIK	5.57857	5.77475	5.54894	5.64772	5.7619	6.10976
g13901	2700049A03RIK	6.99731	7.03081	6.70329	6.71003	6.59603	6.78201
g21554	2700049A03RIK	5.39595	4.48229	4.87448	4.59785	3.29104	4.75499
g26448	2700050L05RIK	3.14536	2.78174	3.25552	3.13096	2.70004	3.29524
g28224	2700050L05RIK	3.85122	4.00923	4.20031	3.81681	3.98756	3.92199
g35686	2700050L05RIK	7.03489	7.12508	7.19686	7.10552	6.8641	6.9574
g15529	2700054A10RIK	2.26317	2.24474	2.42473	2.21923	2.64111	2.37325
g17618	2700057C20RIK	2.83728	2.36468	2.55181	2.75333	2.21626	2.1547
g38851	2700057C20RIK	2.46552	2.39116	2.57776	2.26795	2.42196	2.59384
g19719	2700060E02RIK	10.1668	10.1806	10.2285	10.374	10.3779	10.1887
g21756	2700060E02RIK	10.6076	10.5725	10.6346	10.7295	10.7534	10.6627
g32538	2700060E02RIK	11.4321	11.5496	11.4722	11.4116	11.4751	11.4582
g34720	2700062C07RIK	7.12865	7.37976	7.09367	7.24199	7.44832	7.34731
g16212	2700068H02RIK	3.1356	3.08438	3.01798	3.14402	3.37266	2.6937
g9288	2700078E11RIK	6.18235	5.98952	6.49198	6.51215	6.19929	6.5351
g9289	2700078E11RIK	6.07429	5.76017	6.38476	6.2978	6.07305	6.28965
g9290	2700078E11RIK	3.50602	3.59932	4.09564	3.54126	3.75441	3.69288
g18468	2700078E11RIK	8.37599	8.26968	8.62277	8.3718	8.43171	8.36401
g23054	2700078E11RIK	3.01166	3.19479	2.818	2.50472	2.87978	2.59432
g35851	2700078E11RIK	5.97667	5.74112	6.43751	6.34578	6.27855	6.28798
g17383	2700078F05RIK	2.28477	2.27981	2.55746	2.03787	2.43583	2.6057
g38759	2700078F05RIK	1.96465	1.83452	1.97785	2.08011	1.81937	1.81204
g16725	2700078K21RIK	8.58595	7.34239	8.74338	8.3511	7.52306	8.38331
g20668	2700079J08RIK	8.26488	7.86663	7.92305	8.42761	7.9293	8.24161
g17143	2700080J24RIK	3.38396	3.21556	3.44491	3.48899	3.29628	3.41168
g38672	2700080J24RIK	2.58975	2.319	2.55119	2.42486	2.61403	2.4556
g25448	2700081L22RIK	1.84819	2.04421	1.8858	1.85522	1.80223	1.90232
g21597	2700081O15RIK	6.67197	6.93125	6.18131	6.19451	6.4869	6.78267
g19829	2700089E24RIK	2.318	2.1324	2.25217	2.33585	2.36457	2.2975
g30461	2700089E24RIK	4.65509	4.44611	5.04775	4.49678	4.49292	4.7732
g37503	2700089E24RIK	6.54108	6.51009	6.86996	6.61415	6.95521	6.95828
g44756	2700089E24RIK	5.34545	5.37287	5.71995	5.28339	5.5435	5.508
g16218	2700089I24RIK	3.17531	3.14755	3.12326	3.0413	3.45302	3.00043
g20655	2700094K13RIK	9.26629	9.52306	9.48536	10.0596	9.83864	9.78225
g13116	2700097O09RIK	8.03692	7.93851	8.05011	7.92848	7.93116	8.01038
g11447	2700099C18RIK	1.61788	1.82578	1.76011	1.958	2.09015	1.80554
g29988	2700099C18RIK	2.22458	2.14709	2.51269	2.18113	2.07884	2.066
g20628	2810001A02RIK	6.26686	6.59655	6.18858	6.56078	6.45465	6.58325
g20629	2810001A02RIK	8.01383	8.43454	8.05306	8.17059	8.01406	8.16726
g39465	2810001G20RIK	5.60351	5.17112	5.53882	5.24217	5.62435	5.54036
g25777	2810002D19RIK	3.27545	3.38765	3.57685	3.51351	3.42053	3.59808
g36607	2810002D19RIK	5.83235	6.00014	6.22734	6.35404	5.64494	6.05275
g13554	2810002N01RIK	8.22743	8.67068	8.64298	8.61045	8.26734	8.45006
g24489	2810002N01RIK	2.67573	2.23821	2.32138	2.29999	2.26666	2.58651
g38604	2810002N01RIK	2.17294	2.27152	2.67218	2.70601	2.11189	2.27157
g37829	2810004I08RIK	2.83656	2.92128	2.9942	2.77621	3.21273	2.85811
g19176	2810004N23RIK	7.81243	7.36127	7.95111	7.51448	6.94108	7.24427
g33247	2810004N23RIK	7.84814	7.71888	8.35061	8.31543	8.0372	8.02922
g43132	2810006K23RIK	2.69994	3.02521	2.40821	2.46216	2.35807	2.37884
g13287	2810007J24RIK	2.04024	2.25896	2.2121	2.13946	2.19686	2.06561
g37032	2810008M24RIK	9.51079	9.64995	9.61334	9.87	10.2469	9.92247
g15257	2810011L19RIK	3.63891	3.62225	3.47604	4.95078	4.43495	4.188
g25393	2810011L19RIK	2.33478	2.4154	2.15825	2.58076	3.00755	2.63111
g14073	2810013P06RIK	5.35631	5.5766	5.55736	5.94852	5.48591	5.1891
g14072	2810013P06RIK /// LOC100503178	5.75815	5.59077	5.67133	5.73895	5.34608	5.66186
g14995	2810019C22RIK	2.12832	2.09853	1.99391	2.07353	2.11953	1.85103
g7929	2810021B07RIK	6.75231	6.53344	6.6953	6.71826	6.68659	6.84065
g13227	2810021B07RIK	2.63466	2.83068	2.75476	2.9344	2.67262	2.6551
g11655	2810021G02RIK	2.13357	2.0203	2.16815	1.85102	1.82325	2.09859
g38042	2810021J22RIK	3.49168	3.8214	3.22244	3.45461	3.6132	3.39479
g12758	2810025M15RIK	8.26874	8.4597	7.99088	8.23943	7.78362	8.39055
g12835	2810026P18RIK	7.50114	7.4192	7.17328	7.9104	7.75178	7.43116
g17043	2810026P18RIK	3.23458	2.7996	3.15884	3.13867	3.13314	3.12627
g17044	2810026P18RIK	2.63347	2.50166	2.37949	2.32337	2.83945	2.76482
g12992	2810029C07RIK	4.22645	4.4537	4.43427	4.42053	4.04949	4.1145
g14886	2810030E01RIK	1.95784	2.29455	2.19931	2.10907	2.0881	2.01377
g41937	2810030E01RIK	3.81681	3.59395	3.84254	3.82378	3.15113	3.83364
g37557	2810032G03RIK	2.97937	3.07576	3.24909	2.8945	2.49535	3.09878
g13172	2810037O22RIK	3.27298	3.38778	3.14923	2.92902	3.09315	3.25869
g37967	2810038L03RIK	4.31474	4.15951	4.02838	4.29482	3.95787	4.09595
g37543	2810039B14RIK	5.06278	5.14705	5.08031	5.03541	4.87273	4.90937
g42478	2810039B14RIK	2.32522	2.25783	2.40356	2.12959	2.31686	2.57436
g15055	2810040C05RIK	2.15061	1.95361	1.78889	1.64605	1.76231	1.76231
g14501	2810043O03RIK	5.21672	5.28508	4.95395	5.06278	4.76716	3.99003
g11703	2810046L04RIK	5.17352	5.24822	4.42522	4.16842	5.20491	4.71207
g14127	2810046L04RIK	3.04267	3.37607	3.12715	3.03629	3.53253	3.16263
g39819	2810046L04RIK	6.94955	6.82798	6.55334	6.57391	6.45941	6.6066
g37537	2810047C21RIK1	5.36578	5.59641	5.79602	5.58034	5.85924	5.84053
g15670	2810047C21RIK1 /// GM3912	6.44856	6.13997	6.55213	6.50169	6.75083	6.66348
g37536	2810047C21RIK1 /// GM3912	4.61857	4.74195	4.87208	4.75148	4.95841	4.92333
g15112	2810047F03RIK	1.6332	1.83776	1.80085	1.86209	1.66056	1.73548
g17006	2810047J09RIK	2.08161	2.33273	2.16338	2.19059	1.99119	1.69871
g44817	2810047J09RIK	2.19839	2.12058	2.16662	2.1261	2.33181	2.17002
g15920	2810049E08RIK	2.42414	2.38441	2.16644	2.43189	2.11281	2.30043
g8998	2810055F11RIK	5.52955	5.81967	5.87074	5.83316	5.82469	5.72809
g15730	2810055G20RIK	5.5593	4.9883	5.61086	5.51529	4.46883	4.64867
g29669	2810055G20RIK	3.9592	3.77254	3.73743	3.50356	3.67943	3.39362
g10671	2810403A07RIK	8.45257	8.42446	8.43371	8.49883	8.63934	8.42828
g15261	2810403A07RIK	3.68931	3.28239	3.91951	3.70855	3.6063	3.58879
g25160	2810403A07RIK	5.56556	5.31516	4.85002	5.0278	5.42263	4.98061
g16964	2810403D21RIK	2.21266	2.35504	2.15041	2.33624	1.99617	2.37236
g28984	2810403D21RIK	2.16826	2.11569	2.15114	2.06587	2.01542	1.91063
g29009	2810403D21RIK	3.20282	3.37465	3.39037	3.06628	3.22767	2.96147
g38613	2810403D21RIK	2.46234	2.00208	2.18097	2.28383	2.27108	2.13571
g17007	2810403G07RIK	2.03583	2.27971	2.12186	2.16653	2.3118	1.98201
g17008	2810403G07RIK	5.3352	5.06126	5.20854	5.30513	4.89171	5.15521
g16026	2810404F17RIK	2.77419	1.94051	2.2317	2.19868	2.11771	2.14071
g17229	2810404I24RIK	2.36847	2.17801	2.36463	2.27157	3.39164	2.45763
g17230	2810404I24RIK	5.00169	4.87199	4.81759	4.71229	4.36822	4.39659
g38235	2810404M03RIK	2.09627	1.93872	2.24516	1.85269	2.41741	2.05109
g44749	2810405F17RIK	5.05689	5.14953	4.75903	5.33697	5.24951	5.06423
g7572	2810405K02RIK	10.5528	10.3879	11.1016	10.9891	9.98549	10.2267
g15294	2810407C02RIK	1.7262	1.98655	2.20047	2.11969	2.01419	1.90994
g36462	2810407C02RIK	10.4769	10.4329	10.6716	10.493	10.6637	10.5057
g38021	2810407C02RIK	9.53393	9.8244	9.86699	9.27929	10.0444	9.82025
g38073	2810407C02RIK	4.94705	4.57041	4.81834	4.7732	4.51216	4.4461
g14484	2810408A11RIK	3.31865	3.37654	3.62088	3.40302	3.4309	3.11672
g37588	2810408A11RIK	3.73231	3.87808	3.54942	3.54683	3.48	3.16297
g44098	2810408A11RIK	1.84494	2.14161	1.66567	1.6126	1.62499	1.62499
g6478	2810408B13RIK	2.05401	1.768	1.77474	1.79719	1.78923	1.81829
g21855	2810408I11RIK	4.71319	5.12211	5.25525	5.6027	5.79382	5.57926
g37226	2810408M09RIK	5.73333	5.50272	5.86641	5.71326	5.11774	5.72104
g4013	2810408M09RIK /// TRP53RK	5.62489	5.48291	5.88473	5.92892	5.29922	5.71919
g40634	2810410D24RIK	4.94091	4.94441	5.50151	5.05803	5.1862	4.80879
g13816	2810410L24RIK	5.35397	5.5298	5.07024	5.48626	5.82087	5.3607
g23278	2810410L24RIK	6.97076	7.00537	6.48858	6.46558	7.04128	6.59088
g17214	2810410P21RIK	2.06584	2.0741	2.09139	2.19966	2.15398	2.13809
g38707	2810410P21RIK	2.4833	2.87441	2.79609	3.09331	2.84661	2.77144
g17654	2810414N06RIK	2.1465	1.79079	2.18964	2.27811	2.18966	1.66728
g38867	2810414N06RIK	4.22436	3.74798	4.67396	4.47165	3.73618	3.84667
g17571	2810416A17RIK	2.71873	2.58776	2.4956	2.37744	2.40653	2.23262
g17572	2810416A17RIK	6.93802	6.93827	6.7086	5.89062	6.14649	5.98144
g15526	2810416G20RIK	4.64418	4.68247	5.31013	4.68896	4.57424	4.77248
g19477	2810416G20RIK	7.24322	7.06839	7.56556	7.29735	6.88489	7.17331
g3483	2810417H13RIK	3.81232	3.68507	3.46031	5.10884	5.24068	4.37582
g3484	2810417H13RIK	6.95393	7.38191	6.92739	8.69762	8.91704	8.27473
g15579	2810417H13RIK	3.1356	3.07976	3.41034	3.13904	2.86048	3.03025
g17549	2810421E14RIK	2.0832	2.55729	2.36741	2.15194	2.31416	1.93113
g38816	2810421E14RIK	3.56429	3.25552	3.37579	3.14218	3.51674	3.19482
g12486	2810422J05RIK	10.0224	10.0871	9.99809	9.87711	9.70934	10.0509
g14564	2810422J05RIK	4.37375	4.67277	4.16357	3.7857	4.30143	4.67089
g18929	2810422J05RIK /// GM5239 /// UBA52	2.59194	2.56255	2.77496	2.37026	2.54224	2.49787
g955	2810422J05RIK /// UBA52	14.0004	14.0298	13.9764	14.1033	14.0606	14.0034
g13443	2810422O20RIK	4.91047	5.02777	5.1751	4.87763	4.97688	5.03702
g21882	2810427A07RIK	7.81412	7.7399	7.15597	7.17976	7.36783	7.16822
g3033	2810428I15RIK	9.41522	9.38368	9.6322	9.31723	9.19783	9.4079
g15577	2810428J06RIK	3.19841	3.57154	3.29199	3.17403	3.06504	2.87073
g38442	2810429I04RIK	1.69193	1.54997	1.64624	1.5367	1.88655	1.59503
g16102	2810430I11RIK	2.90878	2.97542	2.87364	3.07643	2.693	2.90878
g11391	2810432D09RIK	9.55057	9.26306	9.48545	9.5565	9.08111	9.60977
g7985	2810432L12RIK	8.85917	8.50594	8.51733	8.81342	8.46457	8.57781
g30202	2810433D01RIK	2.19447	2.62902	2.53704	2.54567	2.11064	2.20375
g23418	2810442I21RIK	1.85791	1.83875	2.04023	2.23133	2.33606	2.06521
g24847	2810442I21RIK	2.32082	2.61466	2.64304	2.7803	2.78815	2.54616
g4196	2810449G22RIK	4.23692	4.38888	4.10405	4.30953	4.35925	4.10974
g4197	2810449G22RIK	3.79087	3.77848	3.80714	3.75342	3.6099	3.71316
g14774	2810449G22RIK	2.0832	2.13643	2.20357	2.13643	2.26016	2.44921
g2720	2810453I06RIK	7.45388	7.78683	7.74071	7.44325	7.20508	7.62458
g36270	2810453I06RIK	8.73388	8.47893	9.15254	8.65528	8.27479	8.67889
g25497	2810454H06RIK	3.08769	2.91936	3.06395	2.98252	2.73511	2.75955
g12805	2810454L23RIK	4.69289	5.33372	4.77557	4.83741	5.29553	4.69512
g15718	2810455B08RIK	5.46767	4.89046	5.13297	4.93218	4.54091	4.57627
g13402	2810455D13RIK	6.03206	5.97999	6.2392	5.51692	6.22957	6.0233
g15333	2810455O05RIK	3.4978	3.22277	3.67404	3.47718	3.25552	3.50744
g17153	2810457G06RIK	4.10816	4.03752	4.14146	4.03418	4.16457	4.07536
g36649	2810459M11RIK	3.30611	3.53311	3.12287	3.22307	3.30818	3.18091
g37275	2810468N07RIK	4.02969	4.35407	4.17363	3.76797	3.69352	4.22817
g16308	2810471M01RIK	3.1148	3.0937	2.51013	3.01849	2.83583	2.58222
g16848	2810474C18RIK	2.81817	2.75338	3.01352	2.87267	3.08595	2.94953
g11640	2810474O19RIK	7.33175	6.75968	6.59356	6.29132	6.84706	7.02579
g13894	2810474O19RIK	7.82297	7.74544	7.54667	7.63098	7.61598	7.70929
g21416	2810474O19RIK	7.65826	6.81813	7.22834	7.20612	6.62452	7.44369
g36692	2810474O19RIK	3.81142	3.20899	3.03367	3.27045	2.87874	3.36674
g38644	2810487C13RIK	1.89389	2.09987	2.06507	1.88104	2.35233	2.11907
g16565	2810487C13RIK /// 4931415C17RIK	2.55678	3.22833	2.73656	2.8373	2.68887	2.8821
g13374	2810488G03RIK	3.27005	3.64977	3.33472	3.43529	3.62315	3.63986
g14948	2900001G08RIK	2.23768	2.4154	2.17121	2.27812	2.1817	2.3822
g15234	2900002J02RIK	4.55588	5.16013	4.40606	3.59008	3.23852	3.72785
g41689	2900002K06RIK	2.45974	2.45323	2.61096	2.65786	2.75893	2.45725
g17606	2900005I04RIK	1.63206	2.04105	2.17323	2.06587	1.94844	1.87595
g38844	2900005I04RIK	2.13426	2.00722	1.69204	1.78131	1.78043	1.82798
g37950	2900005J15RIK	3.43247	3.51388	3.37663	3.48368	3.06791	3.32541
g14559	2900006B11RIK	4.87563	5.12263	4.75147	4.11708	4.92539	4.87563
g22428	2900006K08RIK	4.86182	5.00665	4.8705	4.49775	4.5661	4.36223
g23815	2900008C10RIK	5.04861	5.15679	5.46198	5.14297	4.94638	5.17472
g13284	2900009J20RIK	4.17759	4.25076	4.62594	4.31452	4.21733	4.12128
g37284	2900009J20RIK	5.35773	5.43548	5.40033	5.14453	5.19917	5.20171
g17786	2900010J23RIK	8.90026	8.98648	9.46948	9.38933	9.42882	9.45125
g21116	2900010M23RIK	6.61417	6.61691	6.80611	6.74341	6.68112	6.64312
g32985	2900010M23RIK	11.5478	11.6713	11.836	11.7957	11.561	11.7417
g17295	2900011F02RIK	2.36755	2.28917	3.07426	2.20565	2.61576	2.45849
g44824	2900011F02RIK	2.83907	2.80644	3.09804	3.03671	3.20582	2.79279
g14684	2900011G08RIK	3.89	3.51394	4.02935	3.87351	4.188	3.71999
g17063	2900011L18RIK	4.82449	4.84436	5.22356	4.03336	3.99513	3.76959
g17064	2900011L18RIK	3.50861	3.65787	3.4355	3.55504	3.56204	3.22673
g8930	2900011O08RIK	4.3583	4.37095	4.79596	4.0518	4.68368	4.51282
g15788	2900012M01RIK	2.27407	2.33576	2.21967	2.12881	2.53655	2.02157
g25434	2900016J10RIK	3.00169	2.83583	3.25552	2.92517	3.08003	3.22046
g14402	2900017F05RIK	2.70428	2.78125	2.70428	2.65149	2.96575	2.9341
g17346	2900018E21RIK	3.72809	3.9585	3.82482	3.77583	3.85449	3.73733
g38743	2900018E21RIK	1.80589	2.09492	1.81307	2.1027	2.56256	2.07574
g17130	2900018N21RIK	3.50064	3.67035	3.25695	3.45407	3.36185	3.45593
g17131	2900018N21RIK	4.62619	4.0564	4.06941	3.90732	3.42901	3.94512
g14654	2900019E01RIK	5.19332	5.06565	5.47264	4.81772	4.46213	4.96147
g17458	2900022B07RIK	2.53083	2.28191	2.20318	2.79079	2.09947	2.23867
g38797	2900022B07RIK	4.73581	4.57181	4.82073	4.62495	5.14322	4.54334
g17693	2900022M07RIK	1.94542	1.82163	1.66159	1.81819	1.68532	1.71447
g17694	2900022M07RIK	2.5008	2.47611	2.42491	2.87572	2.80089	2.35926
g17004	2900024I21RIK	4.29789	4.05955	4.07332	3.83373	3.69364	3.8508
g17005	2900024I21RIK	3.24215	3.1356	3.12326	3.01358	3.0984	3.10886
g16916	2900024J01RIK	4.4257	4.63943	4.50202	4.62648	4.09375	4.36851
g13395	2900026A02RIK	9.46968	8.91474	8.74266	8.9941	8.89624	9.19476
g28222	2900026A02RIK	5.63913	5.51681	5.25291	5.46615	5.35256	5.55879
g16009	2900027M19RIK	2.13091	2.32267	2.16431	2.17729	2.13662	2.17801
g17476	2900034C19RIK	2.55819	2.84583	2.29801	2.51424	2.57725	2.51962
g38805	2900034C19RIK	2.51565	2.89406	2.9288	3.07182	2.41915	2.87357
g41425	2900035I09RIK	3.09298	2.85169	3.17088	2.85078	2.9738	2.94226
g17435	2900040J22RIK	6.72787	6.33392	6.22162	5.97901	6.13587	6.19042
g38786	2900040J22RIK	3.37063	3.36345	3.20645	3.8482	3.37644	3.37644
g29107	2900041M22RIK	3.46635	3.20924	2.52082	2.98065	2.84282	2.98025
g38001	2900042A17RIK	2.37698	2.63494	2.45981	2.18769	2.01596	2.17801
g16889	2900042E19RIK	3.39148	3.40232	3.36653	2.87559	3.70144	3.14334
g38580	2900042E19RIK	2.51057	2.17801	2.00445	2.1778	2.45061	2.15734
g28013	2900046B09RIK	5.21018	4.89259	4.86138	4.75312	4.45021	4.54985
g28536	2900046D03RIK	2.79235	3.01692	2.52504	2.90539	2.66202	2.84519
g17167	2900046F13RIK	2.04431	2.36297	2.3886	2.401	2.27511	2.31292
g38683	2900046F13RIK	4.32747	5.2886	4.1835	3.44192	4.31288	3.83169
g17249	2900046L07RIK	2.8371	2.83583	2.818	2.69661	2.80615	2.74626
g17250	2900046L07RIK	5.44397	5.07685	4.99687	5.63666	5.17572	5.19597
g25366	2900052L18RIK	4.41994	4.62329	4.2921	4.15884	4.43947	4.08311
g20537	2900052N01RIK	2.09568	2.22603	2.27546	2.26724	2.26316	2.26892
g29979	2900052N01RIK	2.599	2.67532	2.87515	3.01358	2.47784	2.48118
g41790	2900052N01RIK	2.51057	2.7498	2.45831	2.78534	2.50926	2.44985
g13889	2900053A13RIK	4.36606	4.90393	4.65224	4.45657	4.00992	4.44278
g37502	2900053A13RIK /// LOC100503890	9.90457	9.61948	10.4421	10.5819	9.86694	9.99609
g13931	2900054C01RIK	4.82069	5.06497	4.72939	4.66373	4.9448	4.45147
g14981	2900055J20RIK	2.11454	2.65305	2.39923	2.31327	2.32052	2.48118
g28368	2900056L01RIK	5.24085	4.75918	5.15352	4.79455	4.76669	4.95133
g26122	2900056M20RIK	3.70855	3.99343	2.97063	3.26129	3.47391	3.29071
g15937	2900057B20RIK	3.75378	3.73893	3.88114	3.61692	3.6004	3.61986
g17159	2900057C01RIK	3.73918	3.57259	3.91653	3.62415	3.7531	3.76251
g38679	2900057C01RIK	3.73438	4.06276	3.90809	3.71179	4.20278	3.71469
g17300	2900057E15RIK	2.29605	2.3012	2.4404	2.41141	2.26439	2.45792
g17301	2900057E15RIK	3.29606	3.15397	2.89938	3.20873	4.31948	2.93115
g38268	2900057H02RIK /// TMEM143	6.62368	4.07218	7.03742	6.34529	3.88141	4.64778
g17045	2900060K15RIK	1.97684	1.93273	1.98667	2.27157	2.20945	2.26093
g38623	2900060K15RIK	1.87131	1.83513	1.76172	2.04905	1.97825	1.78601
g17103	2900060N12RIK	2.2967	2.1051	2.34598	2.52949	2.30561	2.24433
g38653	2900060N12RIK	2.74191	2.83583	2.74244	2.79079	2.73674	2.85106
g12639	2900062L11RIK	1.73671	1.94402	1.79766	1.94939	2.05957	1.94086
g1675	2900064A13RIK	9.68096	10.1479	9.94983	10.2511	10.1548	10.1701
g1676	2900064A13RIK	3.90172	3.69778	4.13075	3.71125	4.0061	3.57856
g24123	2900064A13RIK	4.89357	5.11613	4.88982	5.01154	5.11592	5.09607
g15901	2900064B16RIK	2.71095	2.34823	2.30617	2.60773	2.70064	2.29963
g37890	2900064B18RIK	3.46429	3.29022	3.41614	2.80653	2.66186	3.65947
g17119	2900064F13RIK	2.02804	2.12873	1.90848	1.92401	2.02061	2.06474
g17120	2900064F13RIK	2.03775	2.03476	1.98005	2.02568	2.1215	2.17801
g17337	2900064K03RIK	2.54098	2.29734	2.42473	2.25036	2.18823	2.46018
g17338	2900064K03RIK	2.28487	2.42055	2.44927	2.49683	2.6321	2.42303
g17428	2900069G24RIK	2.818	2.38067	2.23225	2.5683	2.4154	2.47867
g17429	2900069G24RIK	4.18316	4.26829	4.17569	4.19975	4.26805	4.00934
g14008	2900072G11RIK	2.92406	3.04209	2.97949	2.74319	2.73153	2.48888
g14009	2900072G11RIK	2.50655	2.15925	2.09675	2.38455	2.38163	2.13748
g38596	2900073C17RIK	4.44154	4.09016	4.35806	4.07843	4.59872	4.31484
g5126	2900073G15RIK	10.5936	10.6964	10.7811	10.9463	11.1534	10.8187
g34308	2900073G15RIK	7.17303	7.20352	7.47227	7.2331	7.41781	7.31427
g20441	2900075N08RIK /// NLGN3	2.53093	2.87922	2.59893	2.65396	2.52949	2.59362
g38051	2900075N08RIK /// NLGN3	2.87376	2.68457	2.81478	2.79402	2.60464	2.77098
g20675	2900076A07RIK /// LOC100504421	3.39398	3.41362	3.15382	3.00785	3.02491	3.06195
g43164	2900076A13RIK	3.40518	3.48801	3.53702	3.66363	3.29635	3.48831
g17705	2900078I11RIK	1.8303	1.81995	2.10704	2.0719	2.62633	1.74929
g38889	2900078I11RIK	2.63483	2.5338	2.70295	2.75012	2.57102	2.66757
g37618	2900079G21RIK	3.43689	4.42896	3.8262	3.39756	3.87067	3.65005
g37751	2900084O13RIK	2.8409	2.30002	2.46674	2.1513	2.39698	2.38064
g14160	2900092C05RIK	1.75849	1.79683	1.64415	1.83973	1.8605	1.7812
g14163	2900092D14RIK	2.81826	2.34785	2.58648	2.49332	2.65178	2.7571
g8320	2900092E17RIK	7.09139	6.74555	6.93021	7.05284	6.61273	6.83213
g33917	2900092E17RIK	4.83055	4.54379	4.58005	4.45467	4.45918	4.73447
g33918	2900092E17RIK	8.47453	8.18895	8.28903	8.53024	8.16923	8.36656
g13419	2900092E17RIK /// PRRT2	3.91417	2.69242	2.87422	2.83708	2.40185	2.69612
g17399	2900092N22RIK	2.35055	2.35698	2.35055	2.31238	2.22918	2.1598
g38767	2900092N22RIK	1.64436	1.93812	1.9859	1.83274	1.73913	1.70232
g25223	2900093K20RIK	5.96978	5.97552	5.62454	5.77517	5.62554	5.99826
g16952	2900097C17RIK	4.2444	3.80992	5.60907	3.95117	3.50924	4.51332
g38607	2900097C17RIK	3.54893	3.54849	3.54332	3.23795	3.43051	3.30607
g12592	2900097C17RIK /// LOC100503107	10.9869	10.8634	11.1852	10.9715	10.7763	10.9534
g16303	3000002C10RIK	7.84492	6.89085	7.82128	7.83516	7.3802	7.74078
g2956	3000002C10RIK /// GAPDH /// GM10290 /// GM10291 /// GM10293 /// GM12070 /// GM16374 /// GM2451 /// GM2606 /// GM3200 /// GM4609 /// GM5523 /// LOC100048117 /// LOC100504897	14.1275	13.8586	14.1019	13.9597	13.8238	13.8976
g41305	3010001F23RIK	2.16036	2.15669	2.17068	2.12054	2.10439	2.21624
g206	3010003L21RIK	2.64857	2.7275	2.818	2.61575	2.96461	2.61542
g31106	3010026O09RIK	2.44674	2.51851	2.37959	2.75308	3.23205	2.37309
g33230	3010026O09RIK	4.6471	4.83997	4.68089	4.54556	4.90728	4.6259
g16675	3010027C24RIK	3.12047	2.82266	3.24847	3.38676	3.0925	3.17346
g37572	3021401N23RIK	2.90667	2.91576	2.98995	3.15713	2.88308	2.92672
g16081	3100002H09RIK	2.69403	2.36471	2.61255	2.27157	2.52422	2.58163
g17408	3100002H20RIK	2.1349	2.27142	2.38899	2.24591	2.40348	2.22551
g38773	3100002H20RIK	2.919	3.0366	2.9659	3.01358	2.9321	3.26656
g16371	3100003L13RIK	3.44568	3.6105	3.26257	3.0786	3.0241	3.1767
g16186	3100003M19RIK	2.71873	2.20217	2.55746	2.21772	2.53576	2.14867
g7623	3110001D03RIK	9.73095	9.91717	9.82606	9.82311	9.80499	9.95382
g13471	3110001I22RIK	5.10793	5.37963	5.40903	5.47462	5.4709	5.66824
g15636	3110002H16RIK	4.4031	4.72231	4.48778	4.48956	4.14769	4.11656
g41011	3110002H16RIK	6.98178	6.76975	7.08377	7.04627	6.89224	6.97831
g11270	3110003A17RIK	8.12087	9.11806	8.38255	9.3792	9.77571	9.28927
g37941	3110005L21RIK	2.95687	2.50158	4.54581	3.79578	2.0729	2.16825
g15687	3110005L24RIK	5.26781	4.93902	4.97106	4.80772	4.69383	5.14825
g23585	3110007F17RIK	3.8581	4.17138	3.70988	3.9418	3.86607	4.06939
g36935	3110007F17RIK	2.39634	2.4154	2.11228	2.7367	2.43496	2.52881
g12329	3110009E18RIK	5.69029	6.19816	5.50584	6.40099	6.13682	5.95391
g14504	3110009F21RIK	2.75081	2.48299	2.50118	2.41942	2.38071	2.53666
g16702	3110018I06RIK	2.87004	2.84343	2.69651	2.73706	2.90674	2.69239
g14464	3110021A11RIK	5.95108	5.81551	5.34415	5.47044	5.52199	5.70378
g30014	3110021A11RIK	6.62345	6.29321	7.21096	7.43159	6.18827	5.69596
g38059	3110021N24RIK	2.83152	2.55746	2.63896	2.90178	2.66771	2.88242
g14558	3110027N22RIK	2.22458	2.47818	2.46092	1.97645	2.62986	2.50137
g14713	3110035C09RIK	4.31697	3.77875	4.29152	3.90732	4.22354	3.99938
g12490	3110035E14RIK	2.25639	3.0285	3.14165	2.48824	2.6313	2.818
g15784	3110035G12RIK	5.037	4.99565	5.38727	4.94965	4.49254	5.00031
g17210	3110037C07RIK	3.64535	3.66991	3.90297	4.26377	3.99964	3.69997
g17211	3110037C07RIK	4.72298	4.51005	4.35351	4.39821	3.8153	4.14165
g16924	3110037L02RIK	2.55241	2.2635	2.51242	2.27157	1.9221	2.32033
g16925	3110037L02RIK	2.67328	2.29596	2.55746	2.67082	2.59432	2.29682
g14585	3110038A09RIK	2.99697	3.02083	2.97147	3.00323	3.392	2.94185
g15258	3110039C02RIK	1.61788	1.55549	1.70399	1.57616	1.72058	1.95285
g24510	3110039M20RIK	2.50047	2.28794	2.0677	2.19328	2.22205	2.29013
g14006	3110040M04RIK	3.76607	3.03977	3.53287	4.34929	3.64136	4.29762
g35267	3110040N11RIK	6.69164	6.84766	6.87198	7.14047	6.93094	6.9661
g14784	3110043A19RIK	2.97937	2.90277	3.01833	2.57669	2.55865	2.80489
g12774	3110043O21RIK	5.98124	6.05391	6.39589	6.45329	6.22448	6.23644
g15246	3110045A19RIK	6.08544	6.08857	5.91998	5.2971	5.67133	6.02397
g14707	3110045C21RIK	3.55909	3.8197	3.92126	4.61537	3.96097	4.00565
g42613	3110047M12RIK	1.67669	1.62614	1.54872	1.92742	1.64951	1.73044
g25331	3110047P20RIK	2.34693	2.30086	2.59168	2.31839	2.53261	2.27198
g44774	3110047P20RIK	2.48342	2.72284	2.34735	2.2777	2.53167	2.60173
g17193	3110048L19RIK	2.48027	2.27946	2.4531	2.41888	2.26334	2.28535
g27762	3110048L19RIK	2.48456	2.23301	2.50251	1.87962	2.08561	2.45365
g38697	3110048L19RIK	2.30206	2.08136	2.58046	2.15723	2.73113	2.38995
g39728	3110048L19RIK	2.36847	2.6581	2.36348	2.6542	2.65931	2.48792
g22188	3110048L19RIK /// 6330416L07RIK	3.28861	3.44727	3.27419	2.98393	3.47157	3.2295
g17477	3110049I03RIK	2.07622	2.02538	2.03251	1.95796	1.83486	1.60611
g17478	3110049I03RIK	1.9412	2.01137	1.9721	1.85917	1.99973	2.01697
g33762	3110049J23RIK	3.59777	3.7886	3.92126	3.67341	3.58072	3.75048
g25298	3110052M02RIK	3.96842	3.58629	4.01688	3.79332	4.05556	4.02909
g28475	3110052M02RIK	2.69288	3.01124	2.62852	2.55068	2.67096	2.39502
g37963	3110052M02RIK	2.00512	2.90881	2.12778	1.94939	2.40355	2.33549
g32317	3110053B16RIK	2.77755	2.52894	2.37074	2.16977	2.31171	2.818
g16887	3110054G05RIK	2.90056	3.07559	2.97044	3.03438	2.95196	3.15289
g16888	3110054G05RIK	3.59052	3.53104	3.76923	3.48956	3.5157	4.01299
g44767	3110056J03RIK	2.9673	2.52968	2.65071	2.79079	2.66202	2.70859
g18964	3110056O03RIK	7.96344	7.33136	7.67681	8.15478	6.97353	7.52139
g14272	3110057O12RIK	4.84701	4.55091	4.82174	4.73398	4.188	4.74785
g16791	3110057O12RIK	2.92207	3.05306	3.42165	2.86178	2.69938	3.09699
g22589	3110057O12RIK	3.81681	3.77204	4.1159	3.48574	3.47925	3.61208
g39770	3110057O12RIK	4.83338	4.31297	5.27946	4.21045	4.58637	4.919
g36772	3110057O12RIK /// GM2011	2.03718	2.29864	2.17148	2.0713	1.92328	1.91079
g17398	3110062G12RIK	2.51457	2.72864	2.36857	2.59338	2.30386	2.59432
g38766	3110062G12RIK	1.79193	1.88536	1.88191	1.71034	1.81601	2.13642
g17102	3110067C02RIK	1.88868	2.48233	1.86607	2.04829	1.96555	2.04567
g38652	3110067C02RIK	2.66345	2.64696	2.67338	3.055	2.34589	2.29079
g3138	3110070M22RIK	2.79703	2.81136	2.7989	2.80048	2.51043	2.70997
g14077	3110073H01RIK	7.79608	7.97136	7.90677	7.87161	8.36231	7.64869
g37384	3110079O15RIK	3.59675	3.47636	3.42215	3.42059	3.79432	3.44882
g15076	3110080E11RIK	1.91908	1.72048	1.81482	1.85585	1.86365	1.7134
g15273	3110080O07RIK	3.42132	3.34264	3.15471	2.91397	2.87302	2.88469
g25865	3110082D06RIK	2.28373	2.17476	2.25158	2.57324	2.3595	2.19796
g37893	3110082D06RIK	2.40466	2.3813	2.49267	2.65512	2.69349	2.78596
g37302	3110082I17RIK	7.06845	6.77432	7.056	7.37296	6.59159	7.20204
g15703	3110099E03RIK	2.5681	2.2704	2.60966	2.32386	2.43498	2.47634
g16156	3200001D21RIK	4.14283	4.10322	4.1067	4.46234	4.37367	3.97233
g15259	3200001G23RIK	1.70455	1.88373	1.6262	1.76848	1.64355	1.77658
g8633	3200002M19RIK	5.98552	6.37356	6.45602	7.26409	6.97613	6.95312
g8634	3200002M19RIK	5.6265	5.57455	5.97742	6.10953	5.91918	5.97951
g13040	3200002M19RIK	5.79861	5.78755	5.8101	5.98018	5.6983	5.50214
g31972	3200002M19RIK	4.49447	4.37395	4.45446	4.65085	4.61604	4.6913
g42741	3222401L13RIK	2.66815	2.58556	2.35049	2.18091	2.20494	2.58301
g16961	3222402N08RIK	2.62148	2.25876	2.53923	2.5408	2.4154	2.2381
g16962	3222402N08RIK	2.40136	2.23704	2.47552	2.25645	2.34017	2.2996
g1187	3230401D17RIK	8.73109	9.34094	9.04138	8.95206	9.31539	9.22479
g16093	3300002A11RIK	2.05379	2.06711	2.0814	2.02334	2.01155	2.17831
g38610	3300002A11RIK	3.74001	2.66826	3.8839	2.90539	3.05162	2.83638
g16955	3300002A11RIK /// LOC100503812	2.66828	2.48534	2.81915	2.47143	2.36845	2.58956
g16840	3300002I08RIK	3.56015	3.49064	3.72232	3.54311	3.17595	3.72232
g17699	3300002I10RIK	2.32803	1.90417	2.45465	2.22325	2.00107	2.16804
g38158	3300002P09RIK	4.95848	4.89057	4.59391	4.60684	4.61473	4.6678
g15147	3300002P13RIK	4.52378	3.54293	4.72718	3.96414	3.49328	4.01382
g35065	3632451O06RIK	6.17093	6.63451	6.8605	6.91181	6.61918	6.51093
g24385	3632454L22RIK	1.68194	2.03832	1.82221	1.85269	1.79289	1.67597
g16099	3732407C23RIK	3.35384	3.52034	3.4891	3.26014	3.22504	3.46228
g16682	3830403N18RIK	1.95742	2.09649	1.80665	1.98777	2.0722	1.95071
g6317	3830403N18RIK /// XLR	1.5362	2.17553	1.65537	1.74359	1.94654	2.02452
g18856	3830406C13RIK	6.09957	6.2209	6.01814	6.05919	6.15375	6.13774
g20694	3830406C13RIK	6.5966	6.91028	6.87352	7.0092	7.24322	6.95039
g37911	3830408C21RIK	3.0853	2.68908	2.76626	2.35754	2.61137	2.7033
g37850	3830408D07RIK	3.36459	2.85377	2.7436	2.66365	2.85696	2.61717
g14468	3830417A13RIK	2.52303	2.55746	2.51855	2.22488	2.61159	2.02049
g17542	3830422I06RIK	2.94406	3.13248	3.12326	3.00838	3.16322	3.02352
g17543	3830422I06RIK	2.78776	2.89989	2.83935	2.76055	2.7404	2.78776
g20341	3830431G21RIK	2.31088	2.24838	2.34243	2.3571	2.19801	2.28443
g19978	3830612M24	5.73135	5.70381	5.31073	5.51305	5.82943	5.69022
g37533	3930401B19RIK /// A130040M12RIK /// E430024C06RIK	8.65507	8.62879	8.80127	8.23959	7.48184	8.99855
g37921	3930402G23RIK	2.57533	2.61649	2.56404	2.71184	2.46432	2.74244
g14644	4122401K19RIK	2.55906	2.69383	2.60869	2.75464	2.44881	2.20453
g39836	4430402I18RIK	4.2414	4.00896	3.98778	3.8953	3.53483	4.29684
g38271	4432414F05RIK	5.68668	6.27698	5.98598	5.41243	6.01436	5.0985
g38591	4631402F24RIK	5.71988	5.20645	5.156	4.3642	4.72267	4.97876
g38592	4631402F24RIK	3.40426	3.4277	3.26933	3.20941	3.16045	3.26321
g13491	4631416L12RIK	6.94179	7.69885	7.15761	6.89803	6.96307	6.95669
g16994	4631422I05RIK	2.77031	2.58328	2.78361	2.63963	2.59105	2.64799
g16995	4631422I05RIK	2.21946	2.44783	2.72131	2.20081	3.65717	2.58011
g16126	4632404H12RIK	4.74265	4.51005	4.53805	4.59145	4.39018	4.30786
g22515	4632404H12RIK	4.7821	4.826	4.81225	4.78513	5.21881	4.56363
g17180	4632404M16RIK	2.75236	2.83237	2.68243	2.36853	2.3536	2.73556
g38690	4632404M16RIK	5.28487	4.42578	4.64188	4.48164	4.17044	4.64188
g17181	4632409D06RIK	2.10175	2.33449	1.99325	1.91256	1.82888	1.87258
g38691	4632409D06RIK	3.19496	3.18564	2.93375	3.3517	3.08188	3.14058
g14155	4632411B12RIK	6.36247	5.99671	6.41208	6.12089	5.76437	5.33589
g22706	4632411B12RIK	9.26323	9.1525	8.93555	8.98179	8.7504	9.06008
g14997	4632411P08RIK	4.01129	3.89955	3.90201	3.70216	3.91518	3.81263
g14920	4632415K11RIK	5.40961	5.56706	5.99743	6.13747	4.87983	5.41707
g3942	4632415L05RIK	3.45778	3.43937	3.67846	3.52672	3.7494	3.56336
g3943	4632415L05RIK	5.62147	5.1573	4.7883	5.15339	4.06414	5.24895
g30378	4632415L05RIK	1.7707	1.69055	1.8601	1.65458	1.69969	1.68212
g17182	4632418H02RIK	3.80173	3.45808	3.51209	3.4837	3.48028	3.67891
g38692	4632418H02RIK	5.79287	5.77966	5.45709	5.25983	4.95114	5.13952
g18260	4632419I22RIK	7.10753	7.23761	6.97739	7.75475	7.54674	7.30333
g13638	4632427E13RIK	3.70855	3.29718	3.78439	3.29539	3.75416	3.04933
g26461	4632427E13RIK	4.02856	3.62231	3.67954	3.3727	3.62465	3.14297
g40496	4632427E13RIK	8.53486	8.35339	8.09075	7.49174	8.33951	7.98001
g14765	4632428C04RIK	2.68891	3.19526	3.12612	2.86092	3.14768	2.93808
g950	4632428N05RIK	5.51758	5.69868	5.43961	5.60209	5.71685	6.03993
g32707	4632428N05RIK	6.18136	6.5427	6.22837	6.44567	6.26266	6.90833
g17191	4632432E15RIK	3.391	4.08791	3.50127	3.76148	3.48055	3.8785
g38695	4632432E15RIK	2.27392	2.01161	2.70766	2.52626	2.4061	2.68023
g15164	4632433K11RIK	3.82781	3.73421	3.52873	3.52071	3.77076	3.42238
g14040	4632434I11RIK	4.84495	4.9662	4.23737	5.76393	6.63619	5.96305
g18546	4632434I11RIK	1.83251	1.97312	1.7732	2.54292	3.35858	2.59048
g14128	4633401B06RIK	8.03825	7.85428	7.30674	6.91027	7.47887	7.17244
g16946	4633401L03RIK	1.96404	2.18849	2.02931	2.33879	1.95117	2.09639
g16553	4633402D09RIK	2.41883	2.09097	2.81245	2.31499	2.26259	2.37173
g38367	4731417B20RIK	3.15872	3.30252	2.86368	3.13531	3.36544	2.7957
g19671	4732415M23RIK	4.81198	5.02647	5.11565	4.72777	4.62578	4.69676
g30428	4732416N19RIK	2.45898	2.39323	2.76063	2.55381	2.47218	2.433
g12284	4732418C07RIK	8.27893	7.55668	8.49168	8.50899	6.96967	7.33616
g12285	4732418C07RIK	5.11494	4.64697	5.80902	4.78226	4.4781	4.57644
g18181	4732418C07RIK	8.34136	8.32465	8.2666	8.19878	8.34288	8.4455
g30731	4732418C07RIK	2.39186	2.72169	2.69383	2.40686	2.3595	2.25713
g30779	4732418C07RIK	3.75605	3.47824	3.67161	3.14831	3.15634	3.31681
g29238	4732419C18RIK	4.43974	4.05478	4.42775	4.2804	3.99993	4.1159
g27209	4732423E21RIK	4.53079	4.14203	4.30799	3.85485	3.87473	3.36656
g20588	4732440D04RIK	1.95742	1.72048	1.7996	1.94939	1.72912	1.91474
g25239	4732460I02RIK	3.95089	3.49639	3.57531	3.81534	3.5329	3.29612
g39930	4732460I02RIK	2.91936	2.82125	2.6023	2.55192	2.66202	2.61982
g43133	4732468M13RIK	2.1851	2.47281	1.9168	2.07867	1.97041	2.17801
g11632	4732471D19RIK	4.54638	4.62198	4.64197	4.3624	4.46088	4.71309
g20540	4732471D19RIK	3.70471	3.88617	3.76244	4.0831	4.01538	4.26918
g20541	4732471D19RIK	3.41228	3.60308	3.68668	3.41005	3.58589	3.96475
g42381	4732471D19RIK	3.42132	3.23239	3.23094	3.39521	3.27529	3.3662
g29003	4732490B19RIK	2.54522	2.87471	2.86848	3.01358	3.63303	2.91156
g25315	4732491K20RIK	3.26312	3.26369	3.16592	3.25552	3.27998	3.26907
g42179	4732496C06RIK	4.34526	4.39111	4.20031	4.29869	4.28737	4.42358
g14872	4733401A01RIK	3.97957	3.79085	3.51872	3.31383	3.464	3.64323
g38140	4733401D01RIK	2.95563	2.93795	2.82375	2.77754	3.15205	2.818
g16530	4831407H17RIK	2.59481	2.76099	2.51996	3.00905	2.74339	2.45722
g24708	4831426I19RIK	4.53805	4.73418	5.01271	5.08959	4.44075	4.67807
g43208	4831440E17RIK	2.95366	2.57106	2.4777	2.3737	2.65082	2.43607
g43406	4831440E17RIK	2.53423	2.59706	2.76146	2.65137	2.23867	2.41443
g26675	4832406H04RIK	2.6116	2.70178	2.42473	2.34346	2.83097	2.30427
g42879	4832406H04RIK	2.84125	3.00234	2.86458	2.90539	2.81853	2.90006
g42930	4832428D23RIK	10.0759	10.1836	10.1143	9.14167	9.5906	9.24577
g14303	4832441B07RIK	2.88029	2.70735	3.12326	2.67237	2.7466	2.56535
g27320	4833403I15RIK	2.0832	1.9478	2.51741	2.27157	2.07116	1.97499
g38333	4833403I15RIK	3.11203	3.12468	2.92584	3.04905	3.00935	3.10013
g14275	4833403J16RIK	2.46473	2.56542	2.17121	2.23193	2.18823	2.33043
g15015	4833405L11RIK	2.7588	2.54321	2.69585	2.49451	2.70246	2.37728
g16992	4833406M21RIK	6.2471	5.90328	6.47488	5.4357	4.56908	4.2047
g16993	4833406M21RIK	2.23159	2.32883	2.30993	2.33603	2.53858	1.99218
g13337	4833408D11RIK /// LOC100503722	5.00076	5.25675	5.09716	5.29004	5.34439	4.98981
g17205	4833408G04RIK	4.34514	3.67934	3.96911	3.67499	3.94521	4.01675
g38704	4833408G04RIK	2.00229	1.99172	2.21175	2.23765	2.25065	1.86956
g17142	4833410I11RIK	2.20499	2.25824	2.04508	1.97449	2.31002	2.21367
g38671	4833410I11RIK	3.37119	3.67088	3.22767	3.15708	3.01736	2.81105
g14625	4833411C07RIK	2.74415	2.69524	2.66485	2.77284	2.68858	2.51432
g17334	4833411I10RIK	3.51045	3.25552	3.25156	2.94893	3.01444	2.93684
g38738	4833411I10RIK	2.41668	2.66368	2.49575	2.33204	2.70177	2.53287
g14666	4833412C15RIK	6.24925	5.29951	5.63958	5.24719	4.86029	5.48838
g14415	4833412E19RIK	5.96576	5.69646	5.57432	5.36978	5.61293	5.66734
g17025	4833412K13RIK	5.65362	5.27896	5.31632	5.23546	5.06027	5.21867
g17026	4833412K13RIK	2.72817	2.12803	2.35275	2.01296	2.45318	2.31934
g14421	4833413E03RIK	2.80939	2.98246	3.13708	2.90758	3.77047	2.77632
g14688	4833413G10RIK	5.16509	5.10869	4.92576	5.15339	5.0831	5.25763
g15566	4833417C18RIK	3.33752	3.16423	3.7411	3.14805	3.31968	3.33333
g17592	4833417J16RIK	2.36085	2.44653	1.83468	2.4482	2.22594	2.64579
g17593	4833417J16RIK	3.55909	3.49054	3.79676	3.58549	3.72697	3.34851
g37598	4833417J20RIK	4.94332	5.27602	4.71957	4.39303	4.82069	4.55382
g14992	4833418N02RIK	4.46422	4.51488	4.64517	4.27935	4.70963	4.55849
g17121	4833419A21RIK	1.81569	1.84942	2.10465	1.8076	1.82513	1.86092
g38661	4833419A21RIK	2.67365	2.4154	2.81368	2.81578	3.1507	2.71383
g15786	4833419E13RIK	2.53737	2.13249	2.21611	2.38759	2.04059	2.19137
g38734	4833419G08RIK	2.87014	2.79085	2.68645	2.98415	2.87553	2.65716
g16644	4833419O12RIK	2.18442	2.17801	2.55746	2.78915	2.83583	2.53837
g17092	4833420D23RIK	2.94638	3.12065	3.22527	2.94641	3.27437	2.818
g38648	4833420D23RIK	4.03863	3.15469	3.62001	3.9421	3.70855	2.83438
g39549	4833420G11RIK	7.97588	8.50261	8.10707	7.85988	8.54911	7.92242
g39550	4833420G11RIK	5.90064	6.91116	6.22912	5.97552	7.04975	6.11387
g3966	4833420G17RIK	5.16587	5.41915	4.97842	4.75786	5.3133	5.21655
g3967	4833420G17RIK	5.81606	6.24802	5.41478	5.44273	6.02192	5.76636
g3968	4833420G17RIK	9.30033	9.61172	9.03718	8.84949	9.17913	8.9205
g14526	4833420G17RIK	4.78164	4.33706	4.6155	4.23994	3.26569	3.91314
g15624	4833420G17RIK	2.53614	2.80502	2.73616	2.82429	2.48026	2.61199
g17046	4833420L08RIK	2.71078	2.61561	2.63818	2.62048	2.67232	2.64645
g44818	4833420L08RIK	3.26002	3.1356	2.89024	2.70775	2.98661	2.818
g15886	4833421K07RIK	2.42886	2.25557	2.51313	2.55358	3.32764	2.78221
g16922	4833422B07RIK	2.43351	2.60643	2.86632	2.64475	2.66202	2.59165
g38594	4833422B07RIK	2.89495	2.58816	2.87744	2.41109	2.63669	2.72385
g25067	4833422C13RIK	1.69484	1.85657	1.54208	1.67093	1.49796	1.7658
g9692	4833422F24RIK	3.18244	3.21765	3.09317	3.17558	3.11827	3.70137
g14573	4833422M21RIK	2.70161	2.76943	2.76578	2.78375	2.90539	2.51116
g15166	4833422M21RIK	2.30638	2.38325	2.56602	2.47125	2.39222	2.11628
g23834	4833423E24RIK	9.40724	10.4194	9.75896	10.1911	10.568	10.0535
g13555	4833424O15RIK	2.67236	2.00259	2.39946	2.06587	2.59493	2.1868
g19231	4833424O15RIK	2.0243	2.0034	1.57709	2.25458	1.72526	1.68526
g22650	4833424O15RIK	1.79878	1.89392	1.9882	2.07186	1.87137	1.71892
g16369	4833427F10RIK	5.28038	5.12368	4.97619	4.82818	4.53195	4.89194
g15068	4833427G06RIK	1.90417	1.95652	1.70691	2.06587	1.83963	1.67755
g15794	4833428L15RIK	3.23475	3.40016	3.07079	3.08724	2.86406	3.10205
g15777	4833428M15RIK	2.55463	2.22277	2.52443	2.12416	2.17544	2.2008
g37682	4833432E10RIK	3.24537	3.17029	3.25552	2.90539	3.33148	3.31588
g20830	4833438C02RIK /// LOC100503392	4.58581	5.1874	4.53803	4.81745	4.38696	5.03108
g38263	4833439F03RIK	5.24536	5.23395	5.12287	5.13994	4.40884	5.04109
g6323	4833439L19RIK	7.034	5.82671	7.64666	6.46907	5.51132	6.9408
g32400	4833439L19RIK	9.32869	9.51104	9.45342	9.4366	9.50478	9.47364
g34758	4833439L19RIK	3.94282	3.95544	3.99842	4.03864	3.98051	4.10438
g41001	4833441D16RIK	6.48975	6.35601	5.83576	5.36054	6.07969	5.99251
g11508	4833442J19RIK	7.80106	7.79408	7.82907	7.59705	7.55343	7.71375
g42210	4833442J19RIK	3.25189	3.2269	3.56556	3.60993	3.84388	3.81681
g42446	4833444G19RIK	2.94489	3.16826	3.19851	2.79881	2.70246	2.91499
g17310	4833446E11RIK	2.72635	2.4525	2.58623	2.62525	2.48619	2.4944
g17311	4833446E11RIK	3.84306	3.88435	4.0732	4.19584	3.59316	3.98519
g15791	4833447I15RIK	4.51849	4.52025	4.24837	4.25379	4.547	4.56624
g15025	4833447P13RIK	4.83776	4.91187	4.64207	4.36704	4.32103	4.54557
g37587	4921501E09RIK	2.97215	2.7817	2.26528	2.56051	2.7873	2.34649
g15211	4921504E06RIK	2.75938	2.55746	2.54164	2.51533	2.67351	2.47231
g16350	4921504E06RIK	2.41684	2.4724	2.4748	2.49066	2.46742	2.14905
g17447	4921504P05RIK	1.86881	1.95183	1.79882	2.17536	2.28878	1.80991
g17448	4921504P05RIK	2.80043	2.90636	2.855	2.93656	2.72703	2.98453
g17701	4921504P13RIK	4.26287	4.38917	4.56541	4.09462	4.34954	4.49373
g17702	4921504P13RIK	3.36691	3.61563	3.51769	3.17251	3.21129	3.37825
g17419	4921504P20RIK	3.25319	2.99108	3.29949	3.43175	2.94395	3.25552
g17420	4921504P20RIK	2.7836	2.69383	2.71659	2.68258	2.58859	2.69945
g38731	4921506L19RIK	3.95089	3.88617	3.74738	4.06476	4.28113	3.78286
g16036	4921506M07RIK	2.94147	2.86643	3.02975	2.67887	2.83834	3.00215
g14485	4921507G05RIK	2.97147	3.1094	2.86205	2.83002	3.01261	2.80405
g17271	4921507H08RIK	4.0428	3.68982	3.49018	3.87878	3.60993	3.47064
g17272	4921507H08RIK	2.45577	2.38815	2.62194	2.38207	2.31592	2.449
g15764	4921507L20RIK	3.40806	3.41553	3.33845	3.46962	3.29972	3.27353
g37437	4921507P07RIK	2.27857	2.28917	2.2661	2.29183	2.51985	2.07574
g37991	4921508A21RIK	3.56278	3.21631	3.50299	3.35943	3.39543	3.18271
g38483	4921508D12RIK	2.2634	2.11986	2.71316	2.22869	2.45534	2.35504
g16604	4921508M14RIK	2.87045	2.8692	2.66475	2.81876	2.62023	2.54575
g17686	4921509A06RIK	3.17996	3.00047	2.95857	3.08194	3.18604	2.88359
g17687	4921509A06RIK	2.47377	2.75125	2.7383	2.64313	2.66202	2.23201
g14550	4921509J17RIK	2.10656	2.18837	1.65707	2.04196	2.11614	1.96033
g13412	4921509J17RIK /// HSPA4L	5.37307	5.16312	5.49995	5.16089	5.48859	5.18439
g38312	4921509O07RIK	2.41713	2.72738	2.67712	2.61569	2.64455	2.63928
g7833	4921510H08RIK	2.45561	2.23888	2.37451	2.25697	2.1269	2.0363
g16376	4921511C10RIK	3.25552	2.71723	3.10972	2.90835	2.49775	2.79331
g17224	4921511E18RIK	5.26525	5.67308	5.36512	5.08804	5.59514	5.1101
g17225	4921511E18RIK	1.77171	1.73493	1.76823	1.75171	1.77883	1.56788
g14773	4921511H03RIK	2.26239	2.41609	2.24789	2.3646	2.62596	2.51782
g16430	4921511I17RIK	3.28092	3.08416	3.08416	3.27476	3.27913	3.19975
g30168	4921513D23RIK	7.26928	6.86482	6.85847	6.36092	6.17343	6.86003
g39676	4921513D23RIK	8.27388	7.94577	7.3033	7.31578	7.80589	7.98609
g44174	4921513D23RIK	5.78345	5.91488	5.50166	5.20087	5.31291	5.91304
g37789	4921513H07RIK	2.25754	2.45961	2.29317	2.31669	2.24325	2.31907
g15868	4921513I03RIK	2.13426	2.13382	2.39363	2.16499	2.17485	2.25335
g16605	4921513I08RIK	2.4199	2.22711	2.16165	2.5725	2.34103	2.29775
[truncated: 37,358 more rows]

## Sheet: SAM Work (Do not edit!)
p-value	False Discovery rate	Negative X	Negative Y
0.00102205	0.001	0.103705	0.826
0.067314	0.4735	0.109786	0.826
0.201147	0.941	0.180818	0.8672
0.281611	0.946	0.245632	0.8672
0.380493	0.946	0.303465	0.8672
0.372163	0.946	0.348626	0.8672
0.449216	0.9846	0.418679	0.8672
		0.445682	0.8672

## Sheet: SAM Output
Current settings
Input parameters
Gene set (gmt) file								C:\Users\haochen\Documents\manuscripts\Paper 2(resistance)\microarray\GSA\GSEA database\Knowledge based gene sets (20110825).gmt
Data type?								Two class unpaired
Arrays centered?								FALSE
False discovery rate (in each tail)								0.5
Test statistic								standard
Are data are log scale?								FALSE
Number of permutations								1000
Input percentile for exchangeability factor s0								Automatic choice
Number of neighbors for KNN								10
Minimum gene set size								1
Maximum gene set size								1000
Seed for Random number generator								1234567
Computed values
Exchangibility factor s0								0.236619
s0 percentile								59.9529
List of Significant Gene sets for FDR = 0.5
Positive gene sets(1)
	Gene_set	Gene_set_name	Score	p-value	FDR
	1	Nrf2/Keap1 pathway_01	2.7499	0	0

## Sheet: SAM Gene sets Output
Positive Gene set (1) Nrf2/Keap1 pathway_01
	Gene	Score
	AKR1B8	5.176
	GCLC	4.617
	GSTA3	4.227
	NQO1	3.417
	ESD	2.694
	GSTP1	2.039
	GSTM1	1.885
	MGST1	1.619
	NFE2L2	1.508
	HUNK	1.224
	GSTM3	0.834
	PPARG	0.415
	AHSG	0.146

## Sheet: Nrf2-regulated gene set
Nrf2-regulated gene set 1
AHSG	Reference: Chen H, Li J, Li H, Hu Y, Tevebaugh W, Yamamoto M, Que J, Chen X (2012) Transcript Profiling Identifies Dynamic Gene Expression Patterns and an Important Role for Nrf2/Keap1 Pathway in the Developing Mouse Esophagus. PLoS ONE 7(5): e36504
AKR1B8
CES1	Note: These genes were identified in mouse esophagus (wild-type vs Nrf2-/-) using gene microarray.
ESD
GCLC
GSTA3
GSTM1
GSTM3
GSTP1
HUNK
KNG2
LTB4DH
MGST1
NFE2L2
NPN3
NQO1
PPARG
SELENBP2
