# Supplementary material for: Chemoprevention of oxidative stress-associated oral carcinogenesis by sulforaphane depends on NRF2 and the isothiocyanate moiety
Source: Oncotarget. 2016 Jul 15;7(33):53502–14. doi: 10.18632/oncotarget.10609 (PMC5288201; doi:10.18632/oncotarget.10609)
Supplement: Supplementary file 5 [file oncotarget-07-53502-s005.xlsx]

## Sheet: Normal vs 4NQO1
#var_index	chrom	left	right	ref_seq	var_type	zygosity	var_seq1	var_seq2	var_score	not_ref_score	coverage	read_count1	read_count2	conservation	gene_name	transcript_name	where_in_transcript	change_type1	ref_peptide1	var_peptide1	change_type2	ref_peptide2	var_peptide2	dbsnp	dbsnp_build
3788	chr4	146884894	146884895	a	SNP	Het	c	a	35	35	191	39	152		Gm13152	NM_001039209	CDS	Non-Synonymous	E	D
11331	chr19	45083965	45083966	a	SNP	Het	c	a	19.495	19.495	33	13	20		Peo1	NM_153796	CDS	Non-Synonymous	D	A
3204	chr4	116360116	116360117	a	SNP	Het	c	a	35	35	102	30	72		Prdx1	NM_011034	CDS	Non-Synonymous	S	R
3193	chr4	112740095	112740096	a	SNP	Het	c	a	6.46081	6.46081	49	12	37		Skint6	NM_001103199	CDS	Non-Synonymous	V	G
870	chr1	87488130	87488131	a	SNP	Hom	g	g	35	35	79	74	74		Sp110	NM_175397	CDS	Non-Synonymous	L	P	Non-Synonymous	L	P
4969	chr5	137741532	137741533	a	SNP	Het	c	a	20.9483	20.9483	41	10	30		Srrt	NM_001109909	CDS	Non-Synonymous	F	V
9585	chr14	52032876	52032877	a	SNP	Het	g	a	35	35	89	14	75		Vmn2r88	NM_011686	CDS	Non-Synonymous	N	D
9607	chr14	52033898	52033899	a	SNP	Het	t	a	35	35	40	10	30		Vmn2r88	NM_011686	CDS	Non-Synonymous	K	N
9620	chr14	52034061	52034062	a	SNP	Het	g	a	35	35	195	21	173		Vmn2r88	NM_011686	CDS	Non-Synonymous	M	V
10318	chr16	32754827	32754829	aa	MNP	Het	tc	aa	35	35	87	12	73		Muc4	NM_080457	CDS	Non-Synonymous	K	S
1624	chr1	90161854	90161856	ag	MNP	Het	gc	ag	35	35	138	15	122		A730008H23Rik	NM_172505	CDS	Non-Synonymous	DS	EP
1624	chr1	90161854	90161856	ag	MNP	Het	gc	ag	35	35	138	15	122		Hjurp	NM_198652	CDS	Non-Synonymous	DS	EP
7616	chr10	80641447	80641448	c	SNP	Hom	t	t	35	35	155	142	142		Eef2	NM_007907	CDS	Non-Synonymous	T	I	Non-Synonymous	T	I
10739	chr17	27061089	27061090	c	SNP	Het	t	c	35	35	123	20	103		Kifc1	NM_053173	CDS	Non-Synonymous	R	W
10740	chr17	27061092	27061093	c	SNP	Het	t	c	35	35	123	18	99		Kifc1	NM_053173	CDS	Stop Gain	R	*
10303	chr16	32754120	32754121	c	SNP	Het	a	c	35	35	60	11	49		Muc4	NM_080457	CDS	Non-Synonymous	P	Q
10305	chr16	32754129	32754130	c	SNP	Het	t	c	18.8185	35	44	39	4		Muc4	NM_080457	CDS	Non-Synonymous	P	L
10317	chr16	32754825	32754826	c	SNP	Het	t	c	35	35	96	18	78		Muc4	NM_080457	CDS	Non-Synonymous	S	F
6282	chr7	148825539	148825540	c	SNP	Het	t	c	35	35	263	33	230		Muc6	NM_181729	CDS	Non-Synonymous	A	T
9229	chr13	65296707	65296708	c	SNP	Het	t	c	35	35	64	11	52		Nlrp4f	NM_175290	CDS	Non-Synonymous	R	K
41	chr1	16121460	16121461	c	SNP	Het	a	c	35	35	49	10	39		Rdh10	NM_133832	CDS	Non-Synonymous	Q	K
5638	chr7	27972291	27972292	c	SNP	Het	a	c	35	35	77	14	63		Snrpa	NM_001046637	CDS	Non-Synonymous	R	L
824	chr1	87482825	87482826	c	SNP	Het	a	c	35	35	333	67	233		Sp110	NM_175397	CDS	Non-Synonymous	R	L
10599	chr17	23496293	23496294	c	SNP	Het	t	c	35	35	112	52	60		Vmn2r115	NM_001104579	CDS	Non-Synonymous	S	F
10618	chr17	23497046	23497047	c	SNP	Het	a	c	35	35	93	29	64		Vmn2r115	NM_001104579	CDS	Non-Synonymous	S	Y
10632	chr17	23538568	23538569	c	SNP	Het	t	c	35	35	88	20	68		Vmn2r116	NM_001104580	CDS	Non-Synonymous	L	F
9719	chr14	52076096	52076097	c	SNP	Het	a	c	35	35	115	22	72		Vmn2r89	NM_009486	CDS	Non-Synonymous	H	Q
10267	chr16	32752655	32752657	cc	MNP	Het	tc	cc	35	35	86	19	51		Muc4	NM_080457	CDS	Non-Synonymous	P	S
7912	chr11	3040230	3040232	cg	MNP	Hom	tt	tt	35	35	545	529	529		Sfi1	NM_030207	CDS	Non-Synonymous	LV	LI	Non-Synonymous	LV	LI
9576	chr14	52032760	52032762	ct	MNP	Het	tc	ct	35	35	105	14	91		Vmn2r88	NM_011686	CDS	Non-Synonymous	T	I
316	chr1	85090887	85090888	g	SNP	Het	t	g	35	35	132	17	115		A530032D15Rik	NM_213615	CDS	Non-Synonymous	Q	K
1637	chr1	90162856	90162857	g	SNP	Het	t	g	35	35	274	62	212		A730008H23Rik	NM_172505	CDS	Non-Synonymous	Q	K
3950	chr5	4064639	4064640	g	SNP	Het	c	g	21.2298	35	22	18	4		Akap9	NM_194462	CDS	Non-Synonymous	G	A
4992	chr5	141217469	141217470	g	SNP	Het	c	g	35	35	33	15	18		Amz1	NM_173405	CDS	Non-Synonymous	E	Q
498	chr1	85243525	85243526	g	SNP	Het	a	g	35	35	243	25	218		C130026I21Rik	NM_001037909	CDS	Non-Synonymous	S	L
502	chr1	85243706	85243707	g	SNP	Het	c	g	35	35	344	183	157		C130026I21Rik	NM_001037909	CDS	Non-Synonymous	P	A
513	chr1	85244936	85244937	g	SNP	Het	a	g	35	35	434	46	387		C130026I21Rik	NM_001037909	CDS	Non-Synonymous	P	L
4484	chr5	33172829	33172830	g	SNP	Het	c	g	35	35	63	19	44		C330019G07Rik	NM_194340	CDS	Non-Synonymous	S	C
157	chr1	74442120	74442121	g	DEL	Het		g	35	35	89	26	61		Ctdsp1	NM_153088	CDS	Frameshift
3247	chr4	125181749	125181750	g	SNP	Het	t	g	35	35	33	15	18		Ftl2	NM_008049	CDS	Non-Synonymous	R	L
1637	chr1	90162856	90162857	g	SNP	Het	t	g	35	35	274	62	212		Hjurp	NM_198652	CDS	Non-Synonymous	Q	K
10301	chr16	32754094	32754095	g	SNP	Het	c	g	35	35	147	44	103		Muc4	NM_080457	CDS	Non-Synonymous	Q	H
10316	chr16	32754718	32754719	g	SNP	Het	t	g	35	35	123	19	99		Muc4	NM_080457	CDS	Non-Synonymous	R	S
6140	chr7	109703405	109703406	g	SNP	Het	t	g	35	35	32	10	22		Olfr549	NM_147101	CDS	Non-Synonymous	L	F
4374	chr5	33080691	33080692	g	SNP	Hom	t	t	35	35	138	131	131		Pisd	NM_177298	CDS	Non-Synonymous	F	L	Non-Synonymous	F	L
4939	chr5	129526821	129526822	g	SNP	Het	a	g	35	35	54	22	32		Ran	NM_009391	CDS	Non-Synonymous	G	S
4940	chr5	129526836	129526837	g	SNP	Het	a	g	35	35	64	21	43		Ran	NM_009391	CDS	Non-Synonymous	G	R
4941	chr5	129526848	129526849	g	SNP	Het	a	g	35	35	66	20	46		Ran	NM_009391	CDS	Non-Synonymous	D	N
40	chr1	16121455	16121456	g	SNP	Het	a	g	35	35	53	12	41		Rdh10	NM_133832	CDS	Non-Synonymous	R	K
5640	chr7	27972361	27972362	g	SNP	Het	c	g	35	35	62	11	51		Snrpa	NM_001046637	CDS	Non-Synonymous	R	G
793	chr1	87475667	87475668	g	SNP	Het	a	g	35	35	183	19	164		Sp110	NM_175397	CDS	Non-Synonymous	R	C
807	chr1	87481496	87481497	g	SNP	Het	t	g	35	35	563	63	497		Sp110	NM_175397	CDS	Non-Synonymous	Q	K
919	chr1	87497763	87497764	g	SNP	Het	t	g	35	35	351	38	312		Sp140	NM_001013817	CDS	Non-Synonymous	S	I
10624	chr17	23534634	23534635	g	SNP	Het	c	g	35	35	82	10	72		Vmn2r116	NM_001104580	CDS	Non-Synonymous	G	R
10691	chr17	23614825	23614826	g	SNP	Het	a	g	35	35	138	14	124		Vmn2r117	NM_001104581	CDS	Non-Synonymous	H	Y
11520	chrX	121247249	121247250	g	SNP	Hom	c	c	35	35	28	16	16		Vmn2r121	NM_001100616	CDS	Non-Synonymous	T	S	Non-Synonymous	T	S
9604	chr14	52033873	52033874	g	SNP	Het	a	g	35	35	57	26	30		Vmn2r88	NM_011686	CDS	Non-Synonymous	R	H
1873	chr1	173274527	173274529	gc	MNP	Het	ag	gc	35	35	59	11	47		Nit1	NM_012049	CDS	Non-Synonymous	A	L
512	chr1	85244924	85244925	t	SNP	Het	a	t	35	35	487	49	437		C130026I21Rik	NM_001037909	CDS	Non-Synonymous	N	I
514	chr1	85244946	85244947	t	SNP	Het	c	t	35	35	353	37	316		C130026I21Rik	NM_001037909	CDS	Non-Synonymous	K	E
10299	chr16	32754054	32754055	t	SNP	Het	g	t	35	35	233	27	206		Muc4	NM_080457	CDS	Non-Synonymous	V	G
10300	chr16	32754080	32754081	t	SNP	Het	g	t	35	35	191	31	159		Muc4	NM_080457	CDS	Non-Synonymous	S	A
10315	chr16	32754711	32754712	t	SNP	Het	a	t	35	35	115	13	102		Muc4	NM_080457	CDS	Non-Synonymous	I	N
7871	chr11	3034343	3034344	t	SNP	Hom	c	c	35	35	364	333	333		Sfi1	NM_030207	CDS	Non-Synonymous	H	R	Non-Synonymous	H	R
7903	chr11	3037043	3037044	t	SNP	Het	c	t	35	35	189	166	23		Sfi1	NM_030207	CDS	Non-Synonymous	Q	R
8016	chr11	3053445	3053446	t	SNP	Het	c	t	35	35	465	422	43		Sfi1	NM_030207	CDS	Non-Synonymous	Q	R
5639	chr7	27972342	27972343	t	SNP	Het	a	t	35	35	74	15	59		Snrpa	NM_001046637	CDS	Non-Synonymous	H	L
9152	chr13	55105257	55105258	t	SNP	Het	g	t	34.25	34.25	28	10	18		Unc5a	NM_153131	CDS	Non-Synonymous	V	G
10607	chr17	23496500	23496501	t	SNP	Het	c	t	35	35	127	13	113		Vmn2r115	NM_001104579	CDS	Non-Synonymous	I	T
10631	chr17	23538484	23538485	t	SNP	Het	a	t	35	35	109	12	97		Vmn2r116	NM_001104580	CDS	Non-Synonymous	S	T
9599	chr14	52033744	52033745	t	SNP	Het	c	t	35	35	95	18	76		Vmn2r88	NM_011686	CDS	Non-Synonymous	V	A
9606	chr14	52033895	52033896	t	SNP	Het	a	t	35	35	39	10	29		Vmn2r88	NM_011686	CDS	Non-Synonymous	F	L
9691	chr14	52074737	52074739	tc	MNP	Het	aa	tc	35	35	54	10	43		Vmn2r89	NM_009486	CDS	Non-Synonymous	GH	GN
10292	chr16	32754001	32754004	tca	MNP	Het	tcc	tca	35	35	180	39	93		Muc4	NM_080457	CDS	Non-Synonymous	PH	PP
10309	chr16	32754253	32754253		INS	Het	a		35	35	24	10	11		Muc4	NM_080457	CDS	Frameshift

## Sheet: Normal vs 4NQO2
#var_index	chrom	left	right	ref_seq	var_type	zygosity	var_seq1	var_seq2	var_score	not_ref_score	coverage	read_count1	read_count2	conservation	gene_name	transcript_name	where_in_transcript	change_type1	ref_peptide1	var_peptide1	change_type2	ref_peptide2	var_peptide2	dbsnp	dbsnp_build
4850	chr5	33171918	33171919	a	SNP	Het	g	a	35	35	54	11	43		C330019G07Rik	NM_194340	CDS	Non-Synonymous	S	P
4145	chr4	146884894	146884895	a	SNP	Het	c	a	35	35	164	26	138		Gm13152	NM_001039209	CDS	Non-Synonymous	E	D
8500	chr10	119602215	119602216	a	SNP	Het	c	a	9.27256	9.27256	34	4	30		Irak3	NM_028679	CDS	Non-Synonymous	I	R
12000	chr17	27061348	27061349	a	SNP	Het	t	a	35	35	37	5	32		Kifc1	NM_053173	CDS	Non-Synonymous	Q	L
2720	chr2	151320051	151320052	a	SNP	Het	c	a	35	35	32	8	24		Nsfl1c	NM_198326	CDS	Non-Synonymous	E	A
2723	chr2	151320105	151320106	a	SNP	Het	t	a	35	35	21	7	14		Nsfl1c	NM_198326	CDS	Non-Synonymous	D	V
3514	chr4	99634100	99634101	a	SNP	Het	c	a	4.16986	4.16986	37	13	24		Pgm2	NM_028132	CDS	Non-Synonymous	T	P
9318	chr11	78304550	78304551	a	SNP	Het	c	a	9.3981	9.3981	21	5	15		Sarm1	NM_172795	CDS	Non-Synonymous	V	G
11886	chr17	23525774	23525775	a	SNP	Het	t	a	35	35	52	10	42		Vmn2r116	NM_001104580	CDS	Stop Gain	R	*
13086	chrX	121247271	121247272	a	SNP	Hom	g	g	34.9542	34.9542	25	14	14		Vmn2r121	NM_001100616	CDS	Non-Synonymous	S	P	Non-Synonymous	S	P
10668	chr14	52030783	52030784	a	SNP	Het	t	a	35	35	35	5	30		Vmn2r88	NM_011686	CDS	Non-Synonymous	E	D
10669	chr14	52030787	52030788	a	SNP	Het	g	a	35	35	35	7	28		Vmn2r88	NM_011686	CDS	Non-Synonymous	N	D
10694	chr14	52032867	52032868	a	SNP	Het	g	a	35	35	75	8	66		Vmn2r88	NM_011686	CDS	Non-Synonymous	T	A
10695	chr14	52032876	52032877	a	SNP	Het	g	a	35	35	85	11	74		Vmn2r88	NM_011686	CDS	Non-Synonymous	N	D
10719	chr14	52033898	52033899	a	SNP	Het	t	a	35	35	58	8	50		Vmn2r88	NM_011686	CDS	Non-Synonymous	K	N
11442	chr16	32754827	32754829	aa	MNP	Het	tc	aa	35	35	86	10	74		Muc4	NM_080457	CDS	Non-Synonymous	K	S
11801	chr17	23428496	23428498	ac	MNP	Het	at	ac	35	35	141	26	96		Vmn2r114	NM_001102584	CDS	Non-Synonymous	V	I
4477	chr5	23921206	23921211	agatt	MNP	Het	cccct	agatt	16.2914	16.8286	33	2	25		Accn3	NM_183000	CDS	Non-Synonymous	I	P
12155	chr17	46396951	46396954	agt	MNP	Het	acc	agt	26.9896	35	65	2	49		Tjap1	NM_028751	CDS	Non-Synonymous	DC	GC
988	chr1	87492564	87492566	at	MNP	Het	tt	at	35	35	107	25	64		Sp110	NM_175397	CDS	Non-Synonymous	N	K
10721	chr14	52033955	52033957	at	MNP	Het	ag	at	35	35	100	14	75		Vmn2r88	NM_011686	CDS	Non-Synonymous	IL	IV
12700	chr19	43871011	43871012	c	SNP	Het	a	c	35	35	30	8	22		Abcc2	NM_013806	CDS	Non-Synonymous	Q	K
12736	chr19	55365698	55365699	c	SNP	Het	a	c	3.42133	3.42133	27	3	24		Acsl5	NM_027976	CDS	Non-Synonymous	D	E
8199	chr10	45067635	45067636	c	SNP	Het	t	c	35	35	41	6	35		Bves	NM_024285	CDS	Non-Synonymous	P	L
555	chr1	85243590	85243591	c	SNP	Het	t	c	35	35	609	65	542		C130026I21Rik	NM_001037909	CDS	Non-Synonymous	M	I
4794	chr5	33169871	33169872	c	SNP	Het	t	c	25.7367	25.7367	32	4	28		C330019G07Rik	NM_194340	CDS	Non-Synonymous	G	E
7743	chr9	7203315	7203316	c	SNP	Het	a	c	15.9588	15.9588	22	3	19		Dcun1d5	NM_029775	CDS	Non-Synonymous	L	M
8303	chr10	57695263	57695264	c	SNP	Het	t	c	35	35	307	35	272		Dux	NM_001081954	CDS	Non-Synonymous	R	Q
7894	chr9	55334572	55334573	c	SNP	Het	a	c	15.4281	15.4281	63	16	47		Etfa	NM_145615	CDS	Non-Synonymous	D	Y
3603	chr4	125182013	125182014	c	SNP	Het	t	c	21.3434	21.3434	22	3	19		Ftl2	NM_008049	CDS	Non-Synonymous	A	V
11995	chr17	27061089	27061090	c	SNP	Het	t	c	35	35	125	15	107		Kifc1	NM_053173	CDS	Non-Synonymous	R	W
11996	chr17	27061092	27061093	c	SNP	Het	t	c	35	35	126	17	109		Kifc1	NM_053173	CDS	Stop Gain	R	*
3080	chr3	68893862	68893863	c	SNP	Het	a	c	4.46062	4.46062	23	3	20		Kpna4	NM_008467	CDS	Non-Synonymous	D	Y
3342	chr4	32778219	32778220	c	SNP	Het	a	c	15.058	15.058	24	3	21		Mdn1	NM_001081392	CDS	Non-Synonymous	H	N
11441	chr16	32754825	32754826	c	SNP	Het	t	c	35	35	92	13	79		Muc4	NM_080457	CDS	Non-Synonymous	S	F
6782	chr7	148825539	148825540	c	SNP	Het	t	c	35	35	310	43	267		Muc6	NM_181729	CDS	Non-Synonymous	A	T
11194	chr15	81872745	81872746	c	SNP	Het	a	c	35	35	63	8	55		Nhp2l1	NM_011482	CDS	Non-Synonymous	A	S
10261	chr13	65296044	65296045	c	SNP	Het	t	c	35	35	82	9	73		Nlrp4f	NM_175290	CDS	Non-Synonymous	R	H
10285	chr13	65296707	65296708	c	SNP	Het	t	c	35	35	48	7	41		Nlrp4f	NM_175290	CDS	Non-Synonymous	R	K
8190	chr10	42287687	42287688	c	SNP	Het	g	c	35	35	44	25	19		Nr2e1	NM_152229	CDS	Non-Synonymous	A	P
2702	chr2	142905731	142905732	c	SNP	Het	a	c	35	35	25	4	21		Otor	NM_020595	CDS	Non-Synonymous	R	S
2401	chr2	69581725	69581726	c	SNP	Het	t	c	35	35	25	5	20		Ppig	NM_001081086	CDS	Non-Synonymous	R	C
40	chr1	16121460	16121461	c	SNP	Het	a	c	35	35	41	12	29		Rdh10	NM_133832	CDS	Non-Synonymous	Q	K
212	chr1	84919556	84919557	c	SNP	Het	a	c	35	35	26	12	14		Slc16a14	NM_027921	CDS	Non-Synonymous	L	F
895	chr1	87482825	87482826	c	SNP	Het	a	c	35	35	337	50	258		Sp110	NM_175397	CDS	Non-Synonymous	R	L
1041	chr1	87507445	87507446	c	SNP	Het	a	c	35	35	341	41	299		Sp140	NM_001013817	CDS	Stop Gain	Y	*
1098	chr1	87532164	87532165	c	SNP	Het	a	c	35	35	104	11	93		Sp140	NM_001013817	CDS	Non-Synonymous	H	N
8522	chr10	127715398	127715399	c	SNP	Het	g	c	4.05719	4.05719	24	3	21		Stat2	NM_019963	CDS	Non-Synonymous	T	R
12570	chr19	4126045	4126046	c	DEL	Hom			8.29113	35	20	17	17		Tmem134	NM_025889	CDS	Frameshift			Frameshift
11803	chr17	23428806	23428807	c	SNP	Het	a	c	7.52526	7.52526	38	4	34		Vmn2r114	NM_001102584	CDS	Non-Synonymous	V	F
11826	chr17	23483083	23483084	c	SNP	Het	t	c	35	35	78	11	66		Vmn2r115	NM_001104579	CDS	Non-Synonymous	H	Y
11880	chr17	23497046	23497047	c	SNP	Het	a	c	35	35	77	29	48		Vmn2r115	NM_001104579	CDS	Non-Synonymous	S	Y
11950	chr17	23614876	23614877	c	SNP	Het	a	c	35	35	71	10	61		Vmn2r117	NM_001104581	CDS	Non-Synonymous	V	F
11957	chr17	23616472	23616473	c	SNP	Het	g	c	26.7011	26.7011	34	5	29		Vmn2r117	NM_001104581	CDS	Non-Synonymous	Q	H
13084	chrX	121247181	121247182	c	SNP	Hom	g	g	35	35	33	26	26		Vmn2r121	NM_001100616	CDS	Non-Synonymous	E	Q	Non-Synonymous	E	Q
13088	chrX	121247325	121247326	c	SNP	Hom	t	t	35	35	27	18	18		Vmn2r121	NM_001100616	CDS	Non-Synonymous	E	K	Non-Synonymous	E	K
5173	chr5	109645406	109645407	c	SNP	Het	g	c	35	35	138	14	123		Vmn2r14	NM_001104625	CDS	Non-Synonymous	R	S
3067	chr3	64063057	64063058	c	SNP	Het	a	c	10.7013	10.7013	29	4	25		Vmn2r3	NM_001104614	CDS	Non-Synonymous	L	F
10663	chr14	52030746	52030747	c	SNP	Het	g	c	25.3635	25.3635	46	6	40		Vmn2r88	NM_011686	CDS	Non-Synonymous	T	S
10827	chr14	52076096	52076097	c	SNP	Het	a	c	35	35	141	32	83		Vmn2r89	NM_009487	CDS	Non-Synonymous	H	Q
12413	chr18	24176297	24176298	c	SNP	Het	t	c	35	35	50	12	38		Zfp191	NM_021559	CDS	Non-Synonymous	E	K
12417	chr18	24176444	24176445	c	SNP	Het	t	c	20.8639	20.8639	33	4	29		Zfp191	NM_021559	CDS	Non-Synonymous	E	K
6149	chr7	26029699	26029701	cc	MNP	Het	gg	cc	28.0606	29.7928	36	5	26		Erf	NM_010155	CDS	Non-Synonymous	SG	SR
8404	chr10	83903042	83903047	ccggc	MNP	Het	caaaa	ccggc	26.9891	35	23	2	17		Nuak1	NM_001004363	CDS	Non-Synonymous	LPG	FFG
37	chr1	14745705	14745707	ct	MNP	Het	cg	ct	4.04842	4.06115	40	2	32		Msc	NM_010827	CDS	Non-Synonymous	S	R
2722	chr2	151320090	151320092	ct	MNP	Het	ag	ct	35	35	25	4	21		Nsfl1c	NM_198326	CDS	Non-Synonymous	T	K
10685	chr14	52032760	52032762	ct	MNP	Het	tc	ct	35	35	111	12	98		Vmn2r88	NM_011686	CDS	Non-Synonymous	T	I
5421	chr5	141217469	141217470	g	SNP	Het	c	g	35	35	42	19	23		Amz1	NM_173405	CDS	Non-Synonymous	E	Q
11553	chr16	59622934	59622935	g	SNP	Het	t	g	22.7993	22.7993	30	7	23		Arl6	NM_019665	CDS	Non-Synonymous	Q	K
11322	chr16	18397915	18397916	g	SNP	Het	c	g	35	35	30	8	19		Arvcf	NM_033474	CDS	Non-Synonymous	A	P
11324	chr16	18397921	18397922	g	SNP	Het	t	g	35	35	27	10	17		Arvcf	NM_033474	CDS	Non-Synonymous	A	S
2669	chr2	127182085	127182086	g	SNP	Het	t	g	7.72203	7.72203	24	3	21		Astl	NM_172539	CDS	Non-Synonymous	A	S
554	chr1	85243525	85243526	g	SNP	Het	a	g	35	35	276	28	248		C130026I21Rik	NM_175219	CDS	Non-Synonymous	S	L
571	chr1	85244936	85244937	g	SNP	Het	a	g	35	35	416	43	372		C130026I21Rik	NM_175219	CDS	Non-Synonymous	P	L
4822	chr5	33170724	33170725	g	SNP	Het	a	g	35	35	75	14	61		C330019G07Rik	NM_194340	CDS	Non-Synonymous	R	W
4874	chr5	33172829	33172830	g	SNP	Het	c	g	9.05801	9.05801	69	7	62		C330019G07Rik	NM_194340	CDS	Non-Synonymous	S	C
6007	chr7	3415332	3415333	g	SNP	Hom	c	c	35	35	20	20	20		Cacng8	NM_133190	CDS	Non-Synonymous	C	S	Non-Synonymous	C	S
7383	chr8	105203661	105203662	g	SNP	Het	a	g	35	35	58	11	46		Cdh11	NM_009866	CDS	Stop Gain	R	*
10933	chr14	56376767	56376768	g	SNP	Het	a	g	6.14796	6.14796	26	3	23		Cideb	NM_009894	CDS	Non-Synonymous	P	L
187	chr1	74442120	74442121	g	DEL	Het		g	35	35	115	31	80		Ctdsp1	NM_153088	CDS	Frameshift
7890	chr9	54217764	54217765	g	SNP	Het	a	g	35	35	34	6	28		Dmxl2	NM_172771	CDS	Stop Gain	Q	*
3601	chr4	125181749	125181750	g	SNP	Het	t	g	35	35	39	11	28		Ftl2	NM_008049	CDS	Non-Synonymous	R	L
11991	chr17	27061035	27061036	g	SNP	Het	a	g	35	35	83	9	74		Kifc1	NM_053173	CDS	Non-Synonymous	V	M
11250	chr15	101268877	101268878	g	SNP	Het	a	g	35	35	92	12	78		Krt83	NM_001003668	CDS	Non-Synonymous	H	Y
2330	chr2	41291112	41291113	g	SNP	Het	t	g	11.1488	11.1488	25	4	21		Lrp1b	NM_053011	CDS	Non-Synonymous	R	S
8368	chr10	79861940	79861941	g	SNP	Het	t	g	4.86297	4.86297	25	3	22		Mbd3	NM_013595	CDS	Non-Synonymous	Q	K
11399	chr16	32753053	32753054	g	SNP	Het	t	g	35	35	84	10	74		Muc4	NM_080457	CDS	Non-Synonymous	K	N
11425	chr16	32754094	32754095	g	SNP	Het	c	g	35	35	151	49	102		Muc4	NM_080457	CDS	Non-Synonymous	Q	H
11440	chr16	32754718	32754719	g	SNP	Het	t	g	35	35	112	16	88		Muc4	NM_080457	CDS	Non-Synonymous	R	S
2721	chr2	151320080	151320081	g	SNP	Het	t	g	8.53669	8.53669	30	7	23		Nsfl1c	NM_198326	CDS	Non-Synonymous	V	L
11549	chr16	58915677	58915678	g	SNP	Het	c	g	7.59057	7.59057	26	3	23		Olfr180	NM_001011662	CDS	Non-Synonymous	D	E
8414	chr10	87032968	87032969	g	SNP	Het	t	g	5.99504	5.99504	45	5	40		Pah	NM_008777	CDS	Non-Synonymous	R	L
12444	chr18	37152128	37152129	g	SNP	Het	t	g	22.7952	22.7952	30	4	26		Pcdha8	NM_201243	CDS	Non-Synonymous	C	F
2400	chr2	69581722	69581723	g	SNP	Het	c	g	35	35	26	5	21		Ppig	NM_001081086	CDS	Non-Synonymous	V	L
5370	chr5	129526821	129526822	g	SNP	Het	a	g	35	35	126	18	108		Ran	NM_009391	CDS	Non-Synonymous	G	S
5371	chr5	129526836	129526837	g	SNP	Het	a	g	35	35	129	15	114		Ran	NM_009391	CDS	Non-Synonymous	G	R
5372	chr5	129526848	129526849	g	SNP	Het	a	g	22.362	22.362	120	12	107		Ran	NM_009391	CDS	Non-Synonymous	D	N
39	chr1	16121455	16121456	g	SNP	Het	a	g	35	35	45	13	32		Rdh10	NM_133832	CDS	Non-Synonymous	R	K
879	chr1	87481496	87481497	g	SNP	Het	t	g	35	35	612	69	543		Sp110	NM_175397	CDS	Non-Synonymous	Q	K
950	chr1	87488335	87488336	g	SNP	Het	a	g	35	35	67	9	58		Sp110	NM_175397	CDS	Non-Synonymous	P	S
1010	chr1	87497763	87497764	g	SNP	Het	t	g	35	35	380	38	340		Sp140	NM_001013817	CDS	Non-Synonymous	S	I
4368	chr5	14934071	14934072	g	SNP	Het	t	g	3.41815	3.41815	27	3	24		Speer4e	NM_001122661	CDS	Non-Synonymous	H	N
5021	chr5	87429984	87429985	g	SNP	Het	c	g	4.54788	4.54788	47	5	42		Ugt2b35	NM_172881	CDS	Non-Synonymous	C	S
12167	chr17	47809057	47809058	g	SNP	Het	c	g	35	35	35	12	23		Usp49	NM_198421	CDS	Non-Synonymous	A	P
11890	chr17	23534634	23534635	g	SNP	Het	c	g	35	35	80	9	71		Vmn2r116	NM_001104580	CDS	Non-Synonymous	G	R
11951	chr17	23614888	23614889	g	SNP	Het	t	g	32.4832	32.4832	63	8	55		Vmn2r117	NM_001104581	CDS	Non-Synonymous	P	T
11960	chr17	23616557	23616558	g	SNP	Het	a	g	35	35	30	5	25		Vmn2r117	NM_001104581	CDS	Non-Synonymous	T	I
13087	chrX	121247302	121247303	g	SNP	Hom	c	c	35	35	27	17	17		Vmn2r121	NM_001100616	CDS	Non-Synonymous	I	M	Non-Synonymous	I	M
10682	chr14	52032726	52032727	g	SNP	Het	a	g	35	35	110	17	93		Vmn2r88	NM_011686	CDS	Non-Synonymous	E	K
10713	chr14	52033777	52033778	g	SNP	Het	a	g	35	35	152	18	134		Vmn2r88	NM_011686	CDS	Non-Synonymous	R	Q
12418	chr18	24176446	24176447	g	SNP	Het	a	g	25.7492	25.7492	32	4	28		Zfp191	NM_021559	CDS	Non-Synonymous	P	L
1107	chr1	87539795	87539797	ga	MNP	Het	ag	ga	35	35	124	14	109		Sp140	NM_001013817	CDS	Non-Synonymous	VS	VG
5621	chr6	5436770	5436772	gc	MNP	Het	ga	gc	5.85963	7.24389	31	6	19		Pdk4	NM_013743	CDS	Non-Synonymous	LP	FP
10372	chr13	104929894	104929896	gc	MNP	Het	ag	gc	35	35	29	5	24		Sgtb	NM_144838	CDS	Non-Synonymous	S	K
11321	chr16	18397907	18397910	gcc	MNP	Het	atc	gcc	35	35	27	3	23		Arvcf	NM_033474	CDS	Non-Synonymous	GL	DL
12589	chr19	6450599	6450601	gg	MNP	Het	tc	gg	35	35	30	4	26		Nrxn2	NM_020253	CDS	Non-Synonymous	G	C
2308	chr2	32607154	32607156	gg	MNP	Het	ct	gg	35	35	26	3	23		Sh2d3c	NM_013781	CDS	Non-Synonymous	MG	IC
10691	chr14	52032849	52032851	gg	MNP	Het	gt	gg	35	35	70	26	35		Vmn2r88	NM_011686	CDS	Non-Synonymous	G	V
1897	chr1	95591671	95591673	gt	MNP	Het	ct	gt	18.8572	18.8609	31	3	21		Bok	NM_016778	CDS	Non-Synonymous	V	L
7338	chr8	97896155	97896157	gt	MNP	Het	ct	gt	35	35	75	10	47		Mmp15	NM_008609	CDS	Non-Synonymous	R	P
8517	chr10	127347011	127347013	gt	MNP	Het	tc	gt	35	35	36	4	32		Sdr9c7	NM_027301	CDS	Non-Synonymous	S	I
6813	chr8	4214557	4214558	t	SNP	Het	g	t	18.3245	18.3245	43	10	33		BC068157	NM_207203	CDS	Non-Synonymous	T	P
570	chr1	85244924	85244925	t	SNP	Het	a	t	35	35	455	46	409		C130026I21Rik	NM_175219	CDS	Non-Synonymous	N	I
572	chr1	85244946	85244947	t	SNP	Het	c	t	35	35	355	42	313		C130026I21Rik	NM_175219	CDS	Non-Synonymous	K	E
2462	chr2	77769573	77769574	t	SNP	Het	c	t	26.6462	26.6462	44	5	39		Cwc22	NM_030560	CDS	Non-Synonymous	D	G
11400	chr16	32753056	32753057	t	SNP	Het	g	t	35	35	87	11	76		Muc4	NM_080457	CDS	Non-Synonymous	S	R
11423	chr16	32754054	32754055	t	SNP	Het	g	t	35	35	218	27	190		Muc4	NM_080457	CDS	Non-Synonymous	V	G
11424	chr16	32754080	32754081	t	SNP	Het	g	t	35	35	185	21	163		Muc4	NM_080457	CDS	Non-Synonymous	S	A
11439	chr16	32754711	32754712	t	SNP	Het	a	t	35	35	114	20	94		Muc4	NM_080457	CDS	Non-Synonymous	I	N
12442	chr18	37152122	37152123	t	SNP	Het	c	t	18.801	18.801	30	4	26		Pcdha8	NM_201243	CDS	Non-Synonymous	M	T
12489	chr18	61857177	61857178	t	SNP	Het	g	t	4.56724	4.56724	103	42	61		Pcyox1l	NM_172832	CDS	Non-Synonymous	H	P
11970	chr17	24224977	24224978	t	SNP	Het	c	t	3.46253	3.46253	27	3	23		Pdpk1	NM_001080773	CDS	Non-Synonymous	N	S
4768	chr5	33080654	33080655	t	SNP	Het	g	t	35	35	81	11	70		Pisd	NM_177298	CDS	Non-Synonymous	I	L
5929	chr6	128469460	128469461	t	SNP	Het	g	t	17.7626	17.7626	33	10	23		Pzp	NM_007376	CDS	Non-Synonymous	T	P
9206	chr11	53508519	53508520	t	SNP	Het	c	t	12.935	12.935	33	4	29		Rad50	NM_009012	CDS	Non-Synonymous	Q	R
11147	chr15	76098654	76098655	t	SNP	Het	g	t	8.65769	8.65769	24	8	16		Spatc1	NM_028852	CDS	Non-Synonymous	V	G
11884	chr17	23524166	23524167	t	SNP	Het	c	t	9.85888	9.85888	92	11	81		Vmn2r116	NM_001104580	CDS	Non-Synonymous	S	P
13062	chrX	121241392	121241393	t	SNP	Hom	a	a	35	35	97	49	49		Vmn2r121	NM_001100616	CDS	Non-Synonymous	N	Y	Non-Synonymous	N	Y
13082	chrX	121247173	121247174	t	SNP	Hom	a	a	35	35	29	19	19		Vmn2r121	NM_001100616	CDS	Non-Synonymous	K	N	Non-Synonymous	K	N
13083	chrX	121247175	121247176	t	SNP	Hom	c	c	35	35	30	21	21		Vmn2r121	NM_001100616	CDS	Non-Synonymous	K	E	Non-Synonymous	K	E
10662	chr14	52030743	52030744	t	SNP	Het	g	t	29.6196	29.6196	47	6	40		Vmn2r88	NM_011686	CDS	Non-Synonymous	L	W
10710	chr14	52033744	52033745	t	SNP	Het	c	t	35	35	76	22	53		Vmn2r88	NM_011686	CDS	Non-Synonymous	V	A
10714	chr14	52033797	52033798	t	SNP	Het	a	t	35	35	173	34	137		Vmn2r88	NM_011686	CDS	Non-Synonymous	S	T
10718	chr14	52033895	52033896	t	SNP	Het	a	t	35	35	57	7	50		Vmn2r88	NM_011686	CDS	Non-Synonymous	F	L
12410	chr18	24175887	24175888	t	SNP	Het	c	t	12.8089	12.8089	49	5	44		Zfp191	NM_021559	CDS	Non-Synonymous	T	A
10291	chr13	65300535	65300537	tc	MNP	Het	gt	tc	35	35	47	6	41		Nlrp4f	NM_175290	CDS	Non-Synonymous	R	N
11417	chr16	32754001	32754004	tca	MNP	Het	tcc	tca	35	35	161	26	85		Muc4	NM_080457	CDS	Non-Synonymous	PH	PP
10680	chr14	52032716	52032718	tg	MNP	Het	ta	tg	35	35	100	15	74		Vmn2r88	NM_011686	CDS	Non-Synonymous	IA	IT
5346	chr5	125069050	125069054	tggc	MNP	Het	tgaa	tggc	22.5952	35	95	4	58		Tctn2	NM_026486	CDS	Non-Synonymous	LG	LE
12698	chr19	41970488	41970490	tt	MNP	Het	gt	tt	27.0708	35	28	6	17		Rrp12	NM_199447	CDS	Non-Synonymous	N	T
8518	chr10	127347014	127347017	ttt	MNP	Het	gaa	ttt	35	35	36	4	32		Sdr9c7	NM_027301	CDS	Stop Loss	V*	GR
11323	chr16	18397917	18397917		INS	Het	aca		35	35	32	8	21		Arvcf	NM_033474	CDS	Non-Synonymous	A	AH
11325	chr16	18397922	18397922		INS	Het	gagta		9.5189	9.5189	28	5	19		Arvcf	NM_033474	CDS	Frameshift
